# Supplementary material for: Altered long noncoding RNA profile after intracerebral hemorrhage
Source: Ann Clin Transl Neurol. 2019 Sep 26;6(10):2014–25. doi: 10.1002/acn3.50894 (PMC6801204; doi:10.1002/acn3.50894)
Supplement: Supplementary file 4 — Table S2. The expression levels of long noncoding RNAs in rat hemorrhagic stroke models. [file ACN3-6-2014-s004.xls]

## Sheet: up_Coll_1d_vs_Normal
# Fold Change cut-off: 1.0 # P-value cut-off: 1.0 # Condition pairs: Coll_1d_vs_Normal # Column A: ProbeName it represents probe name. # Column B: P-value, P-value calculated from unpaired t-test. # Column C: FDR, FDR is calculated from Benjamini Hochberg FDR. # Column D: Fold Change, the absolute ratio (no log scale) of normalized intensities between two conditions. # Column E: Regulation, it de…
Coll_1d_vs_Normal 1.0 fold up regulated LncRNAs
	P-value and FDR		Fold change and Regulation		Annotations																			Group--Raw Intensity		Group--Normalized Intensity		Raw Intensity				Normalized Intensity
ProbeName	P-value	FDR	Fold Change	Regulation	type	transcript_type	seqname	GeneSymbol	source	RNAlength	chrom	strand	txStart	txEnd	Sequence	EntrezID	relationship	Associated_gene_acc	Associated_gene_name	Associated_protein_name	Associated_gene_strand	associated_gene_start	Associated_gene_end	group-Coll_1d(raw)	group-Normal(raw)	group-Coll_1d(normalized)	group-Normal(normalized)	[Coll_1d_1, Coll_1d](raw)	[Coll_1d_2, Coll_1d](raw)	[Normal_1, Normal](raw)	[Normal_2, Normal](raw)	[Coll_1d_1, Coll_1d](normalized)	[Coll_1d_2, Coll_1d](normalized)	[Normal_1, Normal](normalized)	[Normal_2, Normal](normalized)
uc.175-_P1	0.271131	0.7439	1.2505	up	noncoding	long noncoding	uc.175-	uc.175	UCR	250	chr10	+	23707093	23707343	GGGTCGTCCATTAAGTATGGTAATGTATGCATATTTCCTTATTTTTAACTTCTAGGCCAT		intron sense-overlapping	ENSRNOT00000076674	Ebf1		+	23523959	23911514	16.4946	16.1532	4.21666	3.89416	16.908	16.0812	11.6929	20.6135	4.13095	4.30237	3.69784	4.09047
uc.175-_P1	0.271131	0.7439	1.2505	up	noncoding	long noncoding	uc.175-	uc.175	UCR	250	chr10	+	23707093	23707343	GGGTCGTCCATTAAGTATGGTAATGTATGCATATTTCCTTATTTTTAACTTCTAGGCCAT		intron sense-overlapping	NM_053820	Ebf1	early B-cell factor 1	+	23523671	23911164	16.4946	16.1532	4.21666	3.89416	16.908	16.0812	11.6929	20.6135	4.13095	4.30237	3.69784	4.09047
ASRNV20002464	0.239871	0.731929	1.39625	up	noncoding	pseudogene	ENSRNOT00000031100	AABR06082339.2	Ensembl	252	chr15	-	22961798	22962052	AAGATGACCAAGGGAAGGCACCAGTCCGCCTAAAGCAACAGTGTTATCTCTGGTATTATT		intergenic							25.3476	20.3135	4.78229	4.30073	30.6483	20.0469	20.2659	20.3611	4.96242	4.60217	4.52939	4.07208
ASRNV20002995	0.657249	0.897797	1.04351	up	noncoding	pseudogene	ENSRNOT00000035942	AABR06030070.1	Ensembl	474	chr4	-	50716602	50717078	CACTCAAAGAGCAGAGACAGCTTCCTGAAGCGGGTGAAGGAGAATGAACAGAAGAAAAAG		intergenic							28726.4	27177.4	14.997	14.9356	26757.2	30695.7	27239.3	27115.5	15.0026	14.9914	15.0545	14.8166
ASRNV20034840	0.358195	0.784302	1.03349	up	noncoding	long noncoding	XR_595386	LOC103693651	RefSeq model	3770	chr12	+	50230925	50234695	ACTGTACATAATAGTCTGCGTGCTTCTCGTGATGAGAATAAACACTTCCTTTATACATGT	103693651	intergenic							1351.95	1365.2	10.5336	10.4861	1371.52	1332.39	1162.18	1568.22	10.5549	10.5123	10.452	10.5201
ASRNV20029334	0.876092	0.968224	1.0396	up	noncoding	long noncoding	XR_356412	Adam10	RefSeq model	4556	chr8	-	75842117	75974501	GGACCAGTAAGATCTAATACTACTGTCAGTTTAATGTCCACTGTGTTTTATACAGTATCT	29650	exon sense-overlapping	ENSRNOT00000021066	Adam10		-	75843845	75915593	7358.92	7255.11	12.9766	12.9206	5719.73	8998.1	7603.77	6906.45	12.7365	13.2168	13.1279	12.7132
ASRNV20029334	0.876092	0.968224	1.0396	up	noncoding	long noncoding	XR_356412	Adam10	RefSeq model	4556	chr8	-	75842117	75974501	GGACCAGTAAGATCTAATACTACTGTCAGTTTAATGTCCACTGTGTTTTATACAGTATCT	29650	exon sense-overlapping	NM_019254	Adam10	ADAM metallopeptidase domain 10	-	75843286	75974564	7358.92	7255.11	12.9766	12.9206	5719.73	8998.1	7603.77	6906.45	12.7365	13.2168	13.1279	12.7132
ASRNV20031117	0.317179	0.770782	1.06157	up	noncoding	long noncoding	XR_590680	LOC103691355	RefSeq model	631	chr1	+	264607313	264608841	GCTAGAAGTGAATCAAGCCTCCTTACTCTGATTTCTTATGGTTTGATGTTTGCATTTTAT	103691355	intergenic							32.4882	34.0295	5.15328	5.06707	35.715	29.2614	30.3699	37.6891	5.17664	5.12992	5.12796	5.00618
ASRNV20004749	0.811797	0.950346	1.01663	up	noncoding	pseudogene	ENSRNOT00000049755	AABR06039141.1	Ensembl	372	chr5	-	129262366	129262739	AAGAAAGTTAAAGGCAAGATTCTGGCCAAGAGGATCAATGTGCGGACTGAGCACATCAAG		intergenic							18083.4	17659.6	14.3121	14.2883	17732.6	18434.3	16998.4	18320.8	14.368	14.2562	14.356	14.2206
ASRNV20026910	0.11171	0.599434	1.09502	up	noncoding	pseudogene	XR_146671	LOC100362583	RefSeq model	646	chr14	+	1002799	1003446	TTCACAGAGGTCCTCAAGACCAATGGACTCTTGGTGTGAACCCAATAAAGACTGTTTGTG	100362583	intergenic							26640.7	24399.7	14.8964	14.7655	24141.3	29140	23137.7	25661.7	14.8627	14.9302	14.7994	14.7315
ASRNV20031794	0.523043	0.849946	1.1659	up	noncoding	long noncoding	XR_591472	LOC103691774	RefSeq model	328	chr3	-	25802433	25823330	AAGCAGCGGAGGGGGAAGAGCATCTGTGGAGGGTAAGACTTAGTCTTAGGAGATATTTAG	103691774	intronic antisense	ENSRNOT00000044699	AABR06022623.1		+	25811521	25910715	51.3519	47.6987	5.79814	5.5767	48.2247	54.4792	47.7097	47.6876	5.60947	5.98681	5.79502	5.35838
ASRNV20000720	0.0100068	0.455048	1.60251	up	noncoding	pseudogene	ENSRNOT00000009072	AABR06097708.1	Ensembl	687	chr19	+	35666816	35667509	TCCAAGACCTCTAGCTACTTGGCCCCTGACTTCTGGAAAGAGACTGTTCACCAAGTCTCT		intergenic							16396.8	10702.9	14.1717	13.4914	15111.2	17682.5	9403.39	12002.4	14.1375	14.206	13.432	13.5508
ASRNV20036308	0.0305997	0.494525	1.29957	up	noncoding	long noncoding	XR_597799	LOC103694518	RefSeq model	1080	chrX	+	144284021	144286042	TTTCCAATTATTATGGTCCCAAATATCCTTAGGGCCCAAAGGGATCCTTATAGTGTGGCT	103694518	intergenic							43.5092	36.9517	5.56189	5.18386	48.7933	38.2252	31.6224	42.281	5.62919	5.49458	5.19108	5.17664
uc.76-_P1	0.75395	0.930773	1.19639	up	noncoding	long noncoding	uc.76-	uc.76	UCR	335	chr3	-	35076719	35077054	TGTAGCATTTTAATTATACATTATTAAACATCTCAGCAATTTTAATTCCATTTTTCACCT		intron sense-overlapping	NM_001033701	Zeb2	zinc finger E-box binding homeobox 2	-	35063908	35185403	7.34453	8.79545	3.06882	2.81013	5.01983	9.66923	5	12.5909	2.50935	3.6283	2.35602	3.26425
ASRNV20027051	0.224249	0.720638	1.28541	up	noncoding	long noncoding	XR_338969	LOC100912247	RefSeq model	767	chr10	+	105308589	105312837	CATCTGATAGATTTCCTGAGTAAGGATTGGGCTTTGTATTTTGAAGCACAAATAAACTTG	100912247	intergenic							1941.8	1540.77	11.0367	10.6745	1720.39	2163.22	1522.03	1559.51	10.9067	11.1667	10.8373	10.5117
ASRNV20029128	0.010494	0.455048	1.39331	up	noncoding	long noncoding	XR_353358	Ppm1k	RefSeq model	5796	chr4	+	153515843	153542848	TTAGCCAATTAAGAAATTTACAGACACAAGCCATTACAAGCGAGACCCCTTGGTGCGCTC	312381	exon sense-overlapping	NM_001107863	Ppm1k	protein phosphatase, Mg2+/Mn2+ dependent, 1K	+	153516056	153540007	41.8963	33.4682	5.51047	5.03195	46.4247	37.368	28.3442	38.5922	5.55922	5.46173	5.02389	5.04002
ASRNV20007907	0.0288398	0.492648	1.29223	up	noncoding	pseudogene	ENSRNOT00000073953	AABR06084278.1	Ensembl	393	chr15	-	65365753	65366147	CTTTATGAGAAGAAAAAGACCTCTCGCAAACAGCGAAAGGAACACAAGAACAGAATGAAG		intergenic							3413.6	2777.95	11.8849	11.5151	3103.37	3723.84	2513.21	3042.69	11.8234	11.9465	11.5334	11.4967
ASRNV20034443	0.0321304	0.496327	1.94108	up	noncoding	long noncoding	XR_594785	LOC102547310	RefSeq model	546	chr15	-	24034679	24035428	CAGAAAAACGTGTTGTGTCGGTTACCTTTCTACTGCTGTAATAAAACTCCATGAGCAAGG	102547310	intergenic							8.77961	5.48035	3.34631	2.38945	10.9398	6.61947	5	5.96071	3.51888	3.17374	2.35602	2.42289
ASRNV20027322	0.550634	0.860453	1.10272	up	noncoding	long noncoding	XR_340636	LOC102550180	RefSeq model	1086	chr15	+	36987646	36989206	AGATCTGAATTTGGATCTCAAAAGCTCATGCGAAGCAGAATGTTGAGGAAGTGTGGCCAG	102550180	intergenic							178.863	171.849	7.55852	7.41745	210.548	147.179	131.932	211.766	7.71453	7.40252	7.29502	7.53988
ASRNV20030167	0.563086	0.865828	1.03942	up	noncoding	long noncoding	XR_589450	LOC103690385	RefSeq model	5735	chr9	-	113651106	113689282	ATAAGACTGCTGAAGTGAAAGCTCCAAGGATGTCTCTGTGCAGTGGTATGATCTGTCCTT	103690385	intergenic							28.7262	30.9546	4.9874	4.93161	30.1192	27.3332	27.6116	34.2977	4.93433	5.04046	4.99309	4.87014
ASRNV20008471	0.870513	0.967832	1.01413	up	noncoding	pseudogene	ENSRNOT00000075213	AABR06107702.2	Ensembl	522	chrX	-	119686874	119687398	TGCTGTCCTTACTAAGAGATGTTTATGTGGATCCCAAAGATCAGTGTCTTCCTTGCCGGT		intergenic							68.1376	71.8109	6.19803	6.17779	68.1875	68.0877	63.8871	79.7348	6.10178	6.29428	6.23019	6.1254
ASRNV20009107	0.0684578	0.551512	1.46471	up	noncoding	pseudogene	ENSRNOT00000076629	Rn50_X_0640.3	Ensembl	805	chrX	-	63955920	64014311	CCAGCCCTTGCTGTGGTCAAGAAACAGGAGGCCAAAAAGGTGGTCAATCTTTTGTTTGAG		intronic antisense	ENSRNOT00000076530	Klhl15		+	63938949	63983937	5260.57	3819.66	12.5134	11.9627	4831.56	5689.57	3083.33	4555.98	12.4755	12.5512	11.8156	12.1099
ASRNV20009107	0.0684578	0.551512	1.46471	up	noncoding	pseudogene	ENSRNOT00000076629	Rn50_X_0640.3	Ensembl	805	chrX	-	63955920	64014311	CCAGCCCTTGCTGTGGTCAAGAAACAGGAGGCCAAAAAGGTGGTCAATCTTTTGTTTGAG		intronic antisense	NM_001108021	Klhl15	kelch-like family member 15	+	63938976	63983954	5260.57	3819.66	12.5134	11.9627	4831.56	5689.57	3083.33	4555.98	12.4755	12.5512	11.8156	12.1099
ASRNV20030492	0.767931	0.935677	1.10719	up	noncoding	long noncoding	XR_589944	LOC102549494	RefSeq model	1010	chr12	+	8193962	8196239	AAGGATTGCAGAACTCTGTGGAGTACACAGAACACCCTTGGGAAATATCTGCTACCAAGT	102549494	intergenic							16.7142	17.9011	4.20398	4.05708	13.3097	20.1188	13.3468	22.4553	3.79928	4.60868	3.89655	4.21762
ASRNV20029413	0.106386	0.596098	1.18488	up	noncoding	long noncoding	XR_357427	LOC102555240	RefSeq model	426	chr10	+	11699240	11722877	AAATCATAAATATATGTGGCATGTCAGTAGACGAGGGTGAAGACCTGTGGCGGGGAAAAG	102555240	intergenic							53.403	49.0868	5.85964	5.6149	54.5733	52.2327	43.5991	54.5745	5.78784	5.93145	5.66388	5.56592
ASRNV20030672	0.345182	0.778719	1.05605	up	noncoding	long noncoding	XR_590163	LOC103691108	RefSeq model	357	chr1	+	100981640	100984516	CACCACTGTCTGTGCTGTTCTCCTGGGATGAACATTCTGGAAGATTCCTGTTTGCTTCAG	103691108	intergenic							70.0723	70.503	6.23195	6.15327	75.3474	64.7973	63.3135	77.6925	6.23601	6.22789	6.21736	6.08918
ASRNV20008927	0.00192046	0.405115	1.69821	up	noncoding	long noncoding	ENSRNOT00000076236	Rn50_7_1163.2	Ensembl	854	chr7	-	116268692	116272267	TTCAGATATGTAGTTCCTGGAATGCCATTATGTTGTGGTTTGCTGCTCTTAGCCCTGGAG		exon sense-overlapping	NM_001113792	RGD1565410	similar to Ly6-C antigen gene	-	116268692	116400093	103.281	64.7944	6.78877	6.02475	111.387	95.1755	56.7881	72.8006	6.80174	6.77579	6.05567	5.99383
ASRNV20028757	0.64043	0.896038	1.06347	up	noncoding	long noncoding	XR_349184	RGD1563917	RefSeq model	1160	chr9	-	92484426	92506416	CTGTACTAGGGAAGAAAAGGTCTCCTCAGTTCAAATTCTAACAAAGTATCAATCCTCAAG	501176	exon sense-overlapping	ENSRNOT00000029635	RGD1563917	similar to Nuclear autoantigen Sp-100 (Speckled 100 kDa)	-	92484253	92496292	28.9794	30.416	4.99999	4.91121	30.8862	27.0726	29.273	31.559	4.97323	5.02675	5.0719	4.75052
ASRNV20031491	0.0298706	0.492648	1.12267	up	noncoding	long noncoding	XR_591119	LOC365085	RefSeq model	1853	chr2	-	176054005	176186776	CAACCTCTGTGTGGGCACCAATGGGATCATCTCCACCCAGGACTTACCCAGGGAGACTTA	365085	exon sense-overlapping	NM_001127530	LOC302022	similar to nidogen 2 protein	-	176099246	176179301	257.795	242.16	8.11172	7.94479	279.905	235.684	207.966	276.353	8.13842	8.08501	7.95736	7.93221
ASRNV20001168	0.171415	0.668036	1.33625	up	noncoding	pseudogene	ENSRNOT00000014753	AABR06098747.1	Ensembl	294	chr19	-	55240208	55240503	TCACAGACCCTGAAAAGTATCCTCACATGTTATCAGTCAAGAACTGCTTCATCAGGGGCT		intergenic							102.394	84.0853	6.78073	6.36255	106.129	98.6582	61.1136	107.057	6.72854	6.83293	6.16968	6.55541
ASRNV20008566	0.697142	0.912107	1.05976	up	noncoding	pseudogene	ENSRNOT00000075437	AABR06043079.3	Ensembl	888	chr6	+	52490099	52490987	TGTTTGACTTTGCTGGCAAAGAGGTAAGGGTGACTAAGGAAGTAGATGCCACATCTAAGG		intergenic							820.053	800.361	9.79236	9.70862	812.317	827.789	790.09	810.632	9.74904	9.83567	9.88984	9.52739
ASRNV20035370	0.340695	0.777052	1.09878	up	noncoding	long noncoding	XR_596504	LOC103693981	RefSeq model	1598	chr16	+	66668369	66669956	GCAAGTCCTCCCAGACCATTCATTAAAACTAGCTTCATTAAAATTAGTTCCTTTCAACTA	103693981	intergenic							99.0381	94.6801	6.71845	6.58254	112.312	85.7642	84.1039	105.256	6.81212	6.62477	6.63942	6.52565
ASRNV20027183	0.024188	0.489028	1.34015	up	noncoding	long noncoding	XR_339742	LOC102547698	RefSeq model	1265	chr13	+	58662029	58668769	CTCGATGGGACAAGGTTAAAGAGTTTTATTTTTCTTCTTTTCTTTCAGTAGTTGACCACC	102547698	intergenic							27.6487	23.4494	4.93198	4.50958	28.8223	26.475	19.695	27.2039	4.86827	4.99568	4.4891	4.53006
ASRNV20004522	0.252453	0.734826	1.17451	up	noncoding	pseudogene	ENSRNOT00000047859	AABR06007800.1	Ensembl	291	chr1	-	181825606	181825899	GGCTGCTGCGGGAGGGCGACGTTGAAAGCTCCGCAGCGGTGAAGCTAGCAGTATGTAGAT		intergenic							34.4664	32.4736	5.23698	5.00492	35.3078	33.6251	30.386	34.5613	5.16037	5.31359	5.12897	4.88087
ASRNV20008984	0.507733	0.841771	1.09335	up	noncoding	pseudogene	ENSRNOT00000076381	Rn50_5_0814.29	Ensembl	210	chr5	-	81493015	81493930	AGTCTCTAAGTTGTATGGAAAAGAAGAGCGGTGGTCTTCAGGGAGGGTGAATAAGAACAG		intron sense-overlapping	NM_058209	Zfp37	zinc finger protein 37	-	81394855	82071201	24.0781	25.2174	4.74882	4.62006	23.3088	24.8474	21.9364	28.4983	4.58969	4.90794	4.64447	4.59565
ASRNV20008984	0.507733	0.841771	1.09335	up	noncoding	pseudogene	ENSRNOT00000076381	Rn50_5_0814.29	Ensembl	210	chr5	-	81493015	81493930	AGTCTCTAAGTTGTATGGAAAAGAAGAGCGGTGGTCTTCAGGGAGGGTGAATAAGAACAG		intron sense-overlapping	NM_203512	RGD1566134	similar to alpha-2u-globulin	-	81374734	81537869	24.0781	25.2174	4.74882	4.62006	23.3088	24.8474	21.9364	28.4983	4.58969	4.90794	4.64447	4.59565
ASRNV20002561	0.95584	0.990595	1.00996	up	noncoding	pseudogene	ENSRNOT00000032075	AABR06066492.1	Ensembl	459	chr10	+	110591948	110592412	AAGAAAATAGAGGACAACAGCACGCGTGTGTTCTTTGTGGATGTCAAGGTCAACAAGCAC		intergenic							5439.28	5733.31	12.5507	12.5364	4706.46	6172.1	4460.45	7006.17	12.436	12.6654	12.3384	12.7344
ASRNV20008951	0.495635	0.835709	1.12104	up	noncoding	long noncoding	ENSRNOT00000076298	Gtf2ird2	Ensembl	430	chr12	-	27532056	27541737	GCCAGCAGTGAAGTCATCGAAATGGAGCTACCGTCTGCAGGTTAGAAAGTGAAGTGTCTC	288606	exon sense-overlapping	NM_001271485	Gtf2ird2	GTF2I repeat domain containing 2	-	27518167	27553774	81.4883	76.0811	6.42	6.25516	98.3289	64.6478	63.6014	88.5608	6.61703	6.22298	6.22348	6.28684
uc.47+_P1	0.108911	0.596984	1.23075	up	noncoding	long noncoding	uc.47+	uc.47	UCR	227	chr6	-	53842615	53842842	AATGACATCTTGCTGCCTCAGCCTTGTCATTAAGTATAGCAGAATGGCCTTCATTTATGA		intergenic							97.926	85.8761	6.71457	6.41504	99.8359	96.016	68.9715	102.781	6.64016	6.78899	6.33694	6.49313
ASRNV20029705	0.861773	0.965181	1.08861	up	noncoding	long noncoding	XR_361198	LOC102546433	RefSeq model	720	chr18	+	458684	462483	TCAGTGGTTAGCGCCAGCTCCGCTTCCTGAATGTATGGCCCGGTGTCCATGTGACCCCAC	102546433	intergenic							56.3851	59.6258	5.89046	5.76797	43.6652	69.105	34.541	84.7105	5.46606	6.31485	5.31521	6.22073
ASRNV20002576	0.115082	0.604365	1.22126	up	noncoding	pseudogene	ENSRNOT00000032198	AABR06029867.1	Ensembl	699	chr4	+	44521930	44522629	ACCTCATGGATAAGAGGAAAGAGAAGCTCTATTCAGTCATCGAGTTCAGCATCCAGGACT		intergenic							233.42	202.065	7.97305	7.68469	232.349	234.492	173.906	230.223	7.86677	8.07933	7.69959	7.66979
ASRNV20000364	0.0247874	0.489028	2.13005	up	noncoding	pseudogene	ENSRNOT00000004831	LOC681090	Ensembl	507	chrX	-	54121640	54122153	ACACTTGTGTGGACCAGTTCACCACCCCGTGTGTCACTGGAATACCAGAAAACTATAAAT	681090	intergenic							130.384	66.4093	7.11629	6.0254	145.906	114.862	49.8531	82.9655	7.18091	7.05166	5.86275	6.18805
uc.42+_P1	0.744782	0.929226	1.22512	up	noncoding	long noncoding	uc.42+	uc.42	UCR	266	chr13	-	111984403	111984669	ATATTTGGACCATATGGCTCAATTTGTGTAATAACCTTAATTTCTGCACCCTTCAGGTCT		intronic antisense	NM_001302219	Ush2a	Usher syndrome 2A (autosomal recessive, mild)	+	111395504	112057546	29.5537	33.1592	5.02389	4.73097	29.2929	29.8145	13.9051	52.4133	4.892	5.15578	3.95745	5.5045
ASRNV20008828	0.0371676	0.511019	1.19764	up	noncoding	pseudogene	ENSRNOT00000076071	Rn50_X_0637.1	Ensembl	487	chrX	+	63622052	63622539	AGCGGTCTCAATCCTTCTCTAGGTCTCGTAGCCAATCTAGGTCAAATGAAAGGAAGTAAA		intergenic							4064.07	3582.72	12.157	11.8968	3731.38	4396.76	3239.66	3925.79	12.1054	12.2086	11.8968	11.8968
ASRNV20035550	0.947253	0.989372	1.00139	up	noncoding	long noncoding	XR_596701	LOC103694061	RefSeq model	938	chr17	-	25667050	25670755	AGACAGTCCCTGCATTTCCTTACATGTTCCCTCCTTTGTGCCAGCTGGAATGGAGTCTTG	103694061	intronic antisense	ENSRNOT00000046523	Phactr1		+	25210471	25713154	324.106	339.059	8.43736	8.43535	346.632	301.581	284.729	393.389	8.45851	8.4162	8.41884	8.45186
ASRNV20035550	0.947253	0.989372	1.00139	up	noncoding	long noncoding	XR_596701	LOC103694061	RefSeq model	938	chr17	-	25667050	25670755	AGACAGTCCCTGCATTTCCTTACATGTTCCCTCCTTTGTGCCAGCTGGAATGGAGTCTTG	103694061	intronic antisense	NM_214457	Phactr1	phosphatase and actin regulator 1	+	25209367	25713271	324.106	339.059	8.43736	8.43535	346.632	301.581	284.729	393.389	8.45851	8.4162	8.41884	8.45186
ASRNV20002651	0.0504579	0.5235	1.30778	up	noncoding	pseudogene	ENSRNOT00000032927	AABR06094839.1	Ensembl	714	chr18	-	36032140	36032860	ATACTGTGATTGCCACCAAAGTTCTCCTGGTTGACAAAATCATGAGAGCTGGGATGTCCT		intergenic							1911.23	1498.66	11.0164	10.6293	1747.83	2074.64	1329.93	1667.38	10.9273	11.1056	10.6445	10.6142
ASRNV20035871	0.985025	0.997457	1.00556	up	noncoding	long noncoding	XR_597105	LOC681364	RefSeq model	1348	chr19	-	458931	463767	ATGGAGAAGAGTCTAGAGTGAAGCAAACGAAACCTAAAAAGGCCTGCAGACAGACGTCAT	681364	exon sense-overlapping	ENSRNOT00000046676	AABR06096743.1		-	459251	463699	28.2462	30.9443	4.93876	4.93076	22.9071	33.5853	27.5151	34.3736	4.56545	5.31206	4.98811	4.87341
ASRNV20003003	0.998206	0.999299	1.00015	up	noncoding	pseudogene	ENSRNOT00000035978	AABR06024161.2	Ensembl	579	chr3	+	67893958	67894547	GTATACAAGAAGCTCACAGGCAAGGATGTTAATTTTGAATTCCCAGAGTTTCAGTTGTAA		intergenic							33149.2	32664.6	15.2061	15.2059	32153.3	34145.1	30900.7	34428.6	15.2912	15.121	15.2087	15.203
ASRNV20028005	0.44707	0.810563	1.18858	up	noncoding	long noncoding	XR_344606	LOC102552915	RefSeq model	961	chr2	-	232691434	232707792	AGATTTGGAGATTGGTTGATGTAGAAACAGCATACTTCTTGGAGGAACAGGCAAAGACCA	102552915	intergenic							40.3257	37.3639	5.44783	5.19859	35.8916	44.7599	31.4069	43.3209	5.18287	5.71279	5.18049	5.21669
ASRNV20029474	0.111483	0.599434	1.13306	up	noncoding	long noncoding	XR_358129	Son	RefSeq model	10521	chr11	+	35415332	35445595	GATGATTGTTCACAGAATAACCTGTGAACTTTCACCCCTCTGTATGGAAACTTGTTTCAG	304092	exon sense-overlapping	NM_001170327	Son	Son DNA binding protein	+	35415350	35446501	79.5879	74.3022	6.41094	6.23072	84.5329	74.6429	66.7604	81.8441	6.3909	6.43099	6.2934	6.16803
ASRNV20029474	0.111483	0.599434	1.13306	up	noncoding	long noncoding	XR_358129	Son	RefSeq model	10521	chr11	+	35415332	35445595	GATGATTGTTCACAGAATAACCTGTGAACTTTCACCCCTCTGTATGGAAACTTGTTTCAG	304092	exon sense-overlapping	NM_001170328	Son	Son DNA binding protein	+	35415350	35432494	79.5879	74.3022	6.41094	6.23072	84.5329	74.6429	66.7604	81.8441	6.3909	6.43099	6.2934	6.16803
ASRNV20000892	0.086856	0.572375	2.1209	up	noncoding	long noncoding	ENSRNOT00000011351	Dbf4	Ensembl	1885	chr4	+	22594200	22617459	CTGTGATGTTTTAGATATTTGGGAGGAAGACAATTCAAGTAGCCTGTTGTCAACATTTTT	312046	exon sense-overlapping	NM_001191748	Dbf4	DBF4 zinc finger	+	22594055	22848954	131.14	66.4235	7.12341	6.03874	110.834	151.446	52.7467	80.1002	6.79466	7.45217	5.94309	6.13438
ASRNV20026676	0.819999	0.952289	1.02506	up	noncoding	long noncoding	NR_073439	Crebzf	RefSeq	5282	chr1	-	162536339	162542648	GAATGTGACACTGTAACCAACTCCTAATGATAACCTGTGACTATTAAATCTCTCTGACAG	293112	exon sense-overlapping	NM_001271791	Crebzf	CREB/ATF bZIP transcription factor	-	162536339	162542648	470.888	479.137	8.97776	8.94206	534.306	407.47	398.22	560.053	9.10921	8.84631	8.90016	8.98395
ASRNV20026676	0.819999	0.952289	1.02506	up	noncoding	long noncoding	NR_073439	Crebzf	RefSeq	5282	chr1	-	162536339	162542648	GAATGTGACACTGTAACCAACTCCTAATGATAACCTGTGACTATTAAATCTCTCTGACAG	293112	intronic antisense	NM_022282	Dlg2	discs large homolog 2	+	161406478	163514243	470.888	479.137	8.97776	8.94206	534.306	407.47	398.22	560.053	9.10921	8.84631	8.90016	8.98395
ASRNV20026676	0.819999	0.952289	1.02506	up	noncoding	long noncoding	NR_073439	Crebzf	RefSeq	5282	chr1	-	162536339	162542648	GAATGTGACACTGTAACCAACTCCTAATGATAACCTGTGACTATTAAATCTCTCTGACAG	293112	natural antisense	NM_001011557	Tmem126a	transmembrane protein 126A	+	162529249	162537179	470.888	479.137	8.97776	8.94206	534.306	407.47	398.22	560.053	9.10921	8.84631	8.90016	8.98395
ASRNV20002781	0.457602	0.81476	1.31097	up	noncoding	pseudogene	ENSRNOT00000034026	LOC685431	Ensembl	1302	chrX	+	22136164	22137468	ATTGGAACAGAGGTTTACCACAACCTGAAGAACGTCATCAAGGAGAAGTACGGGAAAGAC	685431	intergenic							4689.47	3832.6	12.3384	11.9478	5530.35	3848.59	2808.19	4857.02	12.6804	11.9964	11.6906	12.2049
ASRNV20033340	0.0370777	0.511019	1.11589	up	noncoding	long noncoding	XR_593291	LOC102552854	RefSeq model	3158	chr14	-	33404813	33410871	AGGACCCTAGACTGGAGCCCCGCCTGGCCCTGGACAACTGGTCTTGGAAGAACTCTTAGG	102552854	natural antisense	NM_057198	Ppat	phosphoribosyl pyrophosphate amidotransferase	+	33371453	33405832	593.227	558.988	9.32377	9.16557	628.298	558.155	478.887	639.088	9.35488	9.29266	9.16176	9.16939
ASRNV20030962	0.740542	0.928525	1.08926	up	noncoding	long noncoding	XR_590500	LOC103691239	RefSeq model	516	chr1	+	206817951	206819285	CAGGAGTAGAAAGGATTCAATTTTAGCCTCTTGTCTCTGACGTTTAAGAAATAATAACTG	103691239	intergenic							41.6043	43.6496	5.49787	5.37453	39.1327	44.076	30.0805	57.2186	5.30472	5.69102	5.1136	5.63546
ASRNV20027155	0.0935781	0.584344	1.24341	up	noncoding	long noncoding	XR_339585	LOC102554798	RefSeq model	12004	chr12	-	47621841	47636369	TCCCTTCTGACTCCCACAGGGTCACCACAGTGGTGATGTTTGTGACATCTGACAGGTTTG	102554798	intronic antisense	ENSRNOT00000001507	Srrm4	serine/arginine repetitive matrix 4	+	47542289	47695044	29.6616	26.7551	5.03276	4.71847	32.6099	26.7133	24.4778	29.0325	5.05725	5.00828	4.81909	4.61784
ASRNV20007266	0.808668	0.948361	1.03926	up	noncoding	pseudogene	ENSRNOT00000072488	AABR06044066.1	Ensembl	249	chr6	+	84457698	84457949	CGTGGGTCCCATTGCAGTTTCTGTGTGTTCCTATATGCAGTGTATGCTAAGCTACTGTAG		intergenic							77.4161	78.0059	6.34257	6.28701	93.6032	61.2291	64.0148	91.9971	6.53661	6.14853	6.23258	6.34144
ASRNV20031063	0.16882	0.665312	1.22569	up	noncoding	pseudogene	XR_590620	Hmgb1-ps4	RefSeq model	1222	chr1	+	82351810	82353036	GATGCAGCTTATAAGAAGGTAATTGTTGTTCTGTTAACTGAATACCACTCTGTAATTGCA	680054	exon sense-overlapping	ENSRNOT00000047765	LOC100909581		+	82351803	82353069	15791.6	12981	14.105	13.8114	13311.5	18271.7	11827.3	14134.8	13.9661	14.2438	13.8083	13.8144
ASRNV20035148	0.0283814	0.492648	1.17963	up	noncoding	pseudogene	XR_596082	LOC100361180	RefSeq model	432	chr15	-	67827828	67829875	TTTGGCAGTCTCTCCAACCTCCAGGTCACTCAGCATATGGTTGGGATGAATTTCAAAACA	100361180	exon sense-overlapping	ENSRNOT00000013868	LOC100361180	40S ribosomal protein S17-like	-	67829331	67829898	45219.2	37128.6	15.6267	15.3884	40908	49530.4	35116.1	39141.1	15.6043	15.6492	15.4227	15.354
uc.202-_P1	0.476985	0.827044	1.24754	up	noncoding	long noncoding	uc.202-	uc.202	UCR	230	chr20	+	57129198	57129428	TTGATTAATTAAGTTTGTTAGACAGCAGCTGAGCTTCCTGAATGCTAACCTTCTGGGGGT		intron sense-overlapping	ENSRNOT00000057016	Ascc3		+	57025332	57156837	11.1121	11.0379	3.64283	3.32374	14.1577	8.06655	11.0118	11.0639	3.88442	3.40124	3.60093	3.04655
uc.202-_P1	0.476985	0.827044	1.24754	up	noncoding	long noncoding	uc.202-	uc.202	UCR	230	chr20	+	57129198	57129428	TTGATTAATTAAGTTTGTTAGACAGCAGCTGAGCTTCCTGAATGCTAACCTTCTGGGGGT		intron sense-overlapping	NM_001277057	Ascc3	activating signal cointegrator 1 complex subunit 3	+	56856655	57156844	11.1121	11.0379	3.64283	3.32374	14.1577	8.06655	11.0118	11.0639	3.88442	3.40124	3.60093	3.04655
uc.251-_P1	0.907436	0.977987	1.00902	up	noncoding	long noncoding	uc.251-	uc.251	UCR	213	chr5	-	105915551	105915764	CTAATTCAGAGTGCTGGGGGAGAATGTTAAGAAGAAAAAGCATCCTCCTGCTTGAAATGA		intergenic							28.2015	31.3908	4.96232	4.94937	29.034	27.3689	27.9246	34.8569	4.8812	5.04345	5.00529	4.89344
uc.170-_P1	0.0981185	0.588637	1.20904	up	noncoding	long noncoding	uc.170-	uc.170	UCR	310	chr2	+	5080256	5080566	AGAGTGTGTGAAAATGGTAGTTAAGTGGGCTTAAGGGGTGCTTCAGCACTTTCTGAAAGG		intron sense-overlapping	NM_001106401	Fam172a	family with sequence similarity 172, member A	+	4923714	5531001	18.414	17.7955	4.36397	4.0901	19.6043	17.2238	16.1174	19.4735	4.33651	4.39143	4.1787	4.0015
uc.97+_P1	0.7591	0.932354	1.06178	up	noncoding	long noncoding	uc.97+	uc.97	UCR	442	chr3	+	64540151	64540593	CAGACAAAACCCGGCCACGTGTAAGGTAATTGGCAGTATAACACGTGCCTTGTCTTTTAT		exon sense-overlapping	NM_001009657	Hat1	histone acetyltransferase 1	+	64510902	64558572	128.692	128.018	7.10217	7.01568	115.807	141.576	107.479	148.557	6.85633	7.34801	6.99913	7.03223
uc.204-_P1	0.192798	0.692574	1.09531	up	noncoding	long noncoding	uc.204-	uc.204	UCR	202	chr12	+	19180682	19180884	TAGAGAGTAAATCTAGGATCCTTTCCCTCCGCAGTTCAGACACTAATTAACTAACCAAGA		intergenic							29.8027	30.8861	5.0395	4.90816	32.4296	27.1758	24.7821	36.9901	5.04704	5.03195	4.84067	4.97565
ASRNV20034917	0.965548	0.99088	1.01183	up	noncoding	long noncoding	XR_595598	LOC103693689	RefSeq model	598	chr1	-	213965937	213966532	AAGGACAACTGAGAGAGAAACTGGTCAGTGGGACCCTGCCATCCAGGTCCCTCACTTCCT	103693689	intronic antisense	ENSRNOT00000054897	Dock1		+	213838802	214349252	41.465	44.7082	5.49322	5.47625	38.1398	44.7902	46.2886	43.1278	5.27223	5.71421	5.74522	5.20727
ASRNV20034917	0.965548	0.99088	1.01183	up	noncoding	long noncoding	XR_595598	LOC103693689	RefSeq model	598	chr1	-	213965937	213966532	AAGGACAACTGAGAGAGAAACTGGTCAGTGGGACCCTGCCATCCAGGTCCCTCACTTCCT	103693689	intronic antisense	NM_001143858	Dock1	dedicator of cyto-kinesis 1	+	213838802	214349261	41.465	44.7082	5.49322	5.47625	38.1398	44.7902	46.2886	43.1278	5.27223	5.71421	5.74522	5.20727
ASRNV20034315	0.564017	0.865828	1.04009	up	noncoding	long noncoding	XR_594634	LOC102552476	RefSeq model	3950	chr10	-	16835880	16860635	CAAGTTCAAGAGCGTACAGGTCCAGCCTCCTGACCAGTGCTCATCTAGTGCGAAAGTGGA	102552476	intergenic							49.5903	52.2068	5.74366	5.68695	55.6546	43.526	42.9364	61.4772	5.81215	5.67518	5.64044	5.73345
ASRNV20033308	0.874317	0.968224	1.01264	up	noncoding	long noncoding	XR_593255	Abhd17a	RefSeq model	6140	chr7	+	12160231	12168503	GTTTTGTGATAACCGTCCCTGTCACTATCAGTCATTCTAACTTGTATAAATGTACATTTG	299617	exon sense-overlapping	NM_001006983	Abhd17a	abhydrolase domain containing 17A	+	12160067	12166499	5038.18	5204.9	12.4597	12.4416	4840.06	5236.29	5051.56	5358.24	12.478	12.4415	12.5411	12.3421
ASRNV20036667	0.311433	0.7682	1.10646	up	noncoding	pseudogene	XR_599386	Polr3d-ps1	RefSeq model	416	chr20	-	17000026	17000441	TTCACCCCAAATATCATCAGTTGGAAGATCAAAGAAGAGGCAAAAGAAAAAGTAACTATG	690847	intergenic							222.699	216.048	7.90121	7.75526	236.008	209.39	168.388	263.708	7.888	7.91443	7.64738	7.86315
ASRNV20035378	0.662569	0.899097	1.0176	up	noncoding	long noncoding	XR_596515	LOC103693987	RefSeq model	741	chr16	-	69821079	69821956	CCACGCCATGGAGCGTCTTGATAAAGCGGCACTGAACGCGCTGCAGCCTCCAGAGTTCAG	103693987	exon sense-overlapping	ENSRNOT00000071269	Vma21	VMA21 vacuolar H+-ATPase homolog (S. cerevisiae)	-	69814370	69821226	184.692	192.527	7.62444	7.59928	197.71	171.674	157.904	227.151	7.62356	7.62532	7.54964	7.64891
ASRNV20035378	0.662569	0.899097	1.0176	up	noncoding	long noncoding	XR_596515	LOC103693987	RefSeq model	741	chr16	-	69821079	69821956	CCACGCCATGGAGCGTCTTGATAAAGCGGCACTGAACGCGCTGCAGCCTCCAGAGTTCAG	103693987	exon sense-overlapping	ENSRNOT00000073245	Vma21	VMA21 vacuolar H+-ATPase homolog (S. cerevisiae)	-	69801131	69821132	184.692	192.527	7.62444	7.59928	197.71	171.674	157.904	227.151	7.62356	7.62532	7.54964	7.64891
uc.298-_P1	0.949449	0.989372	1.00783	up	noncoding	long noncoding	uc.298-	uc.298	UCR	359	chr1	-	271888204	271888563	GCCGTGCTCCCCAAGGAAAATATTCATAAAATGAAATTGAAGTCGTAACTTAATAGGTTA		intergenic							1311.96	1348.43	10.4803	10.4691	1199.41	1424.5	1250.58	1446.27	10.3476	10.613	10.5534	10.3847
uc.24-_P1	0.983644	0.996798	1.00512	up	noncoding	long noncoding	uc.24-	uc.24	UCR	336	chr5	+	133371703	133372039	GAGTAGAGTGTCCTTTTATAGTTCCTGTAATTCAGAAAATGATAACAGCTTTTTGCTGCT		intron sense-overlapping	NM_130406	Faf1	Fas associated factor 1	+	133203186	133570391	6.32654	7.03335	2.65532	2.64796	7.26325	5.38983	5.28255	8.78415	2.96724	2.34341	2.58455	2.71138
ASRNV20032908	0.733527	0.926212	1.10143	up	noncoding	long noncoding	XR_592791	LOC103692514	RefSeq model	2785	chr5	+	170700680	170727603	ACTGATGGTGCAAAATCATTACATTTTCTACAGATTGGAATTCCCCTCCCCCATACCACA	103692514	intergenic							290.751	277.037	8.24471	8.10533	369.57	211.931	204.437	349.637	8.55693	7.93249	7.93329	8.27736
ASRNV20027165	0.128524	0.613135	1.08903	up	noncoding	long noncoding	XR_339610	LOC102547088	RefSeq model	817	chr12	+	49444845	49446899	AAACAAGGCACGTGAGAATCATCCCCTGGCCAGAGCGAAGAAATAAATGATTTTCAAAGA	102547088	natural antisense	NM_001191666	Tchp	trichoplein, keratin filament binding	-	49431571	49445524	233.838	226.345	7.97275	7.8497	250.571	217.105	200.334	252.356	7.97854	7.96696	7.89832	7.80108
ASRNV20002457	0.146017	0.634727	1.2875	up	noncoding	pseudogene	ENSRNOT00000031043	Rn50_1_1734.1	Ensembl	421	chr1	-	173350964	173351385	TAAGCTGGTGGAAGCTATTAGGGAAATTACCACAATAGATATGAGGCCACCACTGGGAAG		intronic antisense	ENSRNOT00000027358	Trpc2	transient receptor potential cation channel, subfamily C, member 2, pseudogene	+	173347641	173368940	136.089	111.183	7.18478	6.8202	132.896	139.282	100.925	121.442	7.04942	7.32013	6.89988	6.74053
ASRNV20008212	0.0848434	0.569663	2.33602	up	noncoding	pseudogene	ENSRNOT00000074647	AABR06100965.1	Ensembl	393	chr20	-	31084863	31085258	GTGGTGGAATGTGTCAGGAACAATGCCGTCTGTACTCCGAGCTATGAGAAGGTACAATGA		intergenic							5957.63	2601.97	12.6467	11.4226	4362.05	7553.21	2654.88	2549.06	12.3172	12.9762	11.6145	11.2308
ASRNV20031518	0.748433	0.929226	1.05269	up	noncoding	long noncoding	XR_591150	LOC102553057	RefSeq model	829	chr2	-	196775186	196830245	GAGCATGGTAAACACTTGAATGAAGGTATCTGAATAAAGTGCCCCTCAGGATGGCTAAGA	102553057	intergenic							28.425	29.8914	4.96203	4.88795	32.9793	23.8708	28.9596	30.8233	5.07135	4.85271	5.05725	4.71866
uc.159+_P1	0.0947372	0.585602	1.25222	up	noncoding	long noncoding	uc.159+	uc.159	UCR	472	chr2	-	43549062	43549534	ATTTTATGAATTTGAAAGCTCTGTTTGTGCAGACTGTGACTTTGCCTGCTGATCCCTGAG		intergenic							41.1694	36.7697	5.48829	5.1638	41.836	40.5028	29.7633	43.7761	5.40353	5.57305	5.09738	5.23022
ASRNV20031955	0.506543	0.840833	1.15226	up	noncoding	long noncoding	XR_591653	Ncaph	RefSeq model	2533	chr3	-	126108997	126136399	TGGACTTCAGGTGAATAAAATAGAAATTCATTATGCCAAGACTGCCAAAAAGATGGACAT	680089	exon sense-overlapping	ENSRNOT00000016157	Ncaph	non-SMC condensin I complex, subunit H	-	126109412	126130107	33.9717	33.3671	5.21241	5.00794	31.5133	36.4301	25.2047	41.5294	5.00191	5.4229	4.86431	5.15158
ASRNV20001798	0.0389101	0.511019	1.22038	up	noncoding	pseudogene	ENSRNOT00000023104	AABR06016877.1	Ensembl	810	chr2	-	168522861	168523782	GTTGGCATTGCCAAGCTGGAAAAGGCAAAGGCTAAAGAACTCGCCACTAAACTGGGTTAA		intergenic							33857.5	27172.1	15.2332	14.9458	29802.9	37912	25110.4	29233.7	15.1751	15.2912	14.9393	14.9524
ASRNV20027620	0.262212	0.738243	1.36601	up	noncoding	long noncoding	XR_342380	LOC102551937	RefSeq model	749	chr19	-	64643282	64652661	GCAGCTGAACCACAGGGAGGTTCCTCAGGGTGACAAAAAATAAAAATAGCTCTAATTGAA	102551937	intergenic							33.2321	26.3609	5.14031	4.69034	42.5581	23.9061	23.4528	29.2691	5.42589	4.85473	4.74684	4.63384
ASRNV20031301	0.141339	0.628787	1.15257	up	noncoding	long noncoding	XR_590894	LOC102554307	RefSeq model	3088	chr2	+	62668042	62719427	AAGAAATTCCTTCCCAGTTCTGCCCCTGCTGCTAAAGGCAGAATAGTACGTTTGGAGATA	102554307	intergenic							254.143	235.255	8.09531	7.89045	260.697	247.588	190.115	280.395	8.03617	8.15445	7.82738	7.95353
ASRNV20037242	0.640112	0.895877	1.0437	up	noncoding	long noncoding	XR_602045	LOC102557200	RefSeq model	1042	chr11	-	65744593	65765222	GGTTTGACAAGTTCAAGTAATATGAAGATGGTGGCTCTCTCCAAACACGTGAACCAAGAA	102557200	intronic antisense	ENSRNOT00000071065	Gramd1c		+	65711728	65765390	47.8314	49.8665	5.68828	5.62657	55.0871	40.5758	42.1688	57.5643	5.79989	5.57668	5.60806	5.64508
ASRNV20027009	0.0893118	0.579637	1.2335	up	noncoding	pseudogene	XR_338763	LOC102553386	RefSeq model	1102	chr10	-	14437607	14452218	CAAGACCCAGCTCAAGCAGAGGCCTATACAATTTACTGCCAAAACAGAGTGGAATATGAG	102553386	exon sense-overlapping	ENSRNOT00000024406	Ube2i	ubiquitin-conjugating enzyme E2I	-	14437608	14453131	1337.44	1147.25	10.5174	10.2146	1345.26	1329.61	922.52	1371.98	10.5265	10.5083	10.1179	10.3113
ASRNV20005304	0.0884106	0.577504	1.18741	up	noncoding	pseudogene	ENSRNOT00000057111	AABR06101803.2	Ensembl	1293	chr20	-	49145368	49146880	GCACACAGAATACAAGTCCTCAGGGGCCCTCATTTAACTAATAAAATCCTTTCCTGGTCT		intergenic							889.179	783.676	9.91207	9.66426	857.249	921.108	674.616	892.736	9.83312	9.99102	9.66085	9.66766
ASRNV20031390	0.75079	0.930202	1.14677	up	noncoding	long noncoding	XR_591005	LOC103690087	RefSeq model	954	chr2	-	125026736	125039390	CTTCAGAGAGGAAAGCTAAAGAGTTGGGAATGTAAGGAAAGGAAATGGCTAGACTATTCA	103690087	intergenic							52.3327	49.3555	5.80791	5.61034	44.2366	60.4289	56.4981	42.2128	5.48403	6.1318	6.04606	5.17462
ASRNV20027466	0.523666	0.849946	1.08611	up	noncoding	long noncoding	XR_341492	LOC102549787	RefSeq model	1826	chr17	-	21740694	21848380	TCCTGTTCCTGCTTCTATGCCATCCCTTCCCTGCCATGATGGATGTTGTCCCTCAGAAAC	102549787	intergenic							2027.05	1960.55	11.1141	10.9949	2018.19	2035.9	1525.83	2395.26	11.1477	11.0804	10.843	11.1467
ASRNV20026757	0.698858	0.912598	1.13638	up	noncoding	long noncoding	NR_132445	LOC106182250	RefSeq	1549	chr5	-	176961159	176968524	TCTGTAATAGGTGGTCTCCTTATTGTCATCTCTTGAAGCATTGTAAATAAAATACAGGCC	106182250	intergenic							254.39	228.887	8.06505	7.88061	215.006	293.773	234.693	223.08	7.74412	8.38599	8.14052	7.6207
ASRNV20001327	0.290146	0.755121	1.12618	up	noncoding	pseudogene	ENSRNOT00000016803	AABR06001228.1	Ensembl	996	chr1	-	26723012	26724013	TGACAACTTTGTTAAGCGCATTTCCTGCTATGACAACGAATACGGCTACAGCAACAGGGT		intronic antisense	ENSRNOT00000016518	Clvs2		+	26631831	26756155	1209.5	1127.17	10.3714	10.2	1313.49	1105.5	980.968	1273.38	10.4917	10.2511	10.1983	10.2016
ASRNV20027195	0.126817	0.611946	1.25162	up	noncoding	pseudogene	XR_339821	LOC679963	RefSeq model	1737	chr1	-	149215989	149217726	AAATGCACCATGAAGCTTTGAGTGAAGCTTTCCTGGGGACAACGTAGGCTTCAACGTAAA	679963	exon sense-overlapping	ENSRNOT00000073123	LOC100360413	eukaryotic translation elongation factor 1 alpha 1-like	-	149216269	149217658	19395.3	15694.2	14.419	14.0952	19331.3	19459.4	13325.6	18062.9	14.5033	14.3347	13.9992	14.1912
ASRNV20009240	0.272967	0.74438	1.19239	up	noncoding	long noncoding	ENSRNOT00000076939	Mettl13	Ensembl	597	chr13	-	85331149	85333347	ATCATGAACATCGACATCAGCGAGGTTGTCATCAAGCAAATGAAAGAACGCAATGGCAGC	289159	exon sense-overlapping	NM_001134501	Mettl13	methyltransferase like 13	-	85319678	85333384	31.2469	29.2932	5.09862	4.84477	30.0003	32.4936	24.7639	33.8225	4.92919	5.26805	4.83929	4.85025
ASRNV20029896	0.310346	0.7682	1.12976	up	noncoding	long noncoding	XR_589113	LOC100911077	RefSeq model	802	chr8	-	117129609	117132626	AGCATGAACACCATGACACCTGTGGCCCCCTGCATCCCATAAATATAATGTTAAAGATGA	100911077	intergenic							657.536	612.582	9.46546	9.28944	715.893	599.178	489.858	735.306	9.55215	9.37876	9.19166	9.38723
ASRNV20027600	0.397568	0.802096	1.08437	up	noncoding	long noncoding	XR_342222	LOC102553576	RefSeq model	3514	chr19	-	34341132	34352911	CTGTTTGCATGGCCGGTGAGGTGTCTCTCATTTTTAAAAAATTTATAATCTTTTTCTCTC	102553576	intergenic							37.0838	37.5744	5.33643	5.21958	40.9682	33.1994	34.7477	40.4011	5.37411	5.29875	5.32236	5.11679
ASRNV20036768	0.0803821	0.561191	1.29252	up	noncoding	long noncoding	XR_599966	LOC102555173	RefSeq model	3321	chr2	-	243997399	244018699	CAGGCAGGAGACTGAGAGCTACAGCACTGACTTTCCTGATATTAAAGCACTCAGAGCTGT	102555173	intergenic							5.75068	5.35486	2.75015	2.37996	5.50528	5.99608	5	5.70972	2.64094	2.85937	2.35602	2.40391
ASRNV20005080	0.000615244	0.405115	1.56897	up	noncoding	pseudogene	ENSRNOT00000052363	LOC102556682	Ensembl	831	chr6	+	134336971	134337804	AAGGAAAAGTGACGGTATCTACATCATGAATCTGAAGAGGACCTGGGAGAAGCTGTTGCT		intergenic							2738.78	1829.92	11.5637	10.9139	2622.14	2855.42	1587.64	2072.2	11.5576	11.5698	10.899	10.9288
ASRNV20034830	0.888056	0.972557	1.03728	up	noncoding	long noncoding	XR_595365	Srrm4	RefSeq model	7319	chr12	+	47651789	47700496	TAATTGAGGAACTCAAATGCCTGTACTCGAACCAACTTCTATTAAAAAGTCACAACTGAA	498189	exon sense-overlapping	ENSRNOT00000001507	Srrm4	serine/arginine repetitive matrix 4	+	47542289	47695044	3283.7	3380.19	11.8314	11.7786	3097.45	3469.96	3796.28	2964.11	11.8204	11.8425	12.1099	11.4473
ASRNV20033394	0.989664	0.997702	1.00158	up	noncoding	long noncoding	XR_593352	LOC102554412	RefSeq model	668	chr14	-	36404237	36419579	GAGGAAAGGAAGTGCAGGCGATCTGAAGGCCGGGGCTGCAATTGGGAGGCAACTGAGGTA	102554412	intergenic							25.6561	28.4606	4.81906	4.81679	27.9693	23.3428	27.1797	29.7414	4.82294	4.81519	4.97251	4.66106
ASRNV20033671	0.974163	0.993817	1.00304	up	noncoding	long noncoding	XR_593652	LOC102550290	RefSeq model	681	chr7	+	120398051	120451947	ACACACACATAAAAAGCTTTTTAACAGCGCCCGCCCGGCCTCAGAACCGCCCGGAGAGAA	102550290	bidirectional	NM_019193	Sox10	SRY box 10	-	120387070	120397340	98.5208	104.456	6.71262	6.70825	111.422	85.6191	83.5861	125.326	6.80313	6.62212	6.62987	6.78662
ASRNV20001465	0.102087	0.592905	1.29177	up	noncoding	pseudogene	ENSRNOT00000018792	AABR06022681.1	Ensembl	450	chr3	+	26851671	26852123	TTTAAGCCCAAGAAACTGATTGACTATAAGTCTGGTCCTCATGACTGTGTGTACAGGTAG		intergenic							1224.82	988.148	10.3817	10.0123	1136.27	1313.37	896.331	1079.97	10.2711	10.4923	10.0769	9.94782
ASRNV20032982	0.17478	0.672204	1.15744	up	noncoding	long noncoding	XR_592877	LOC102555012	RefSeq model	986	chr6	+	21135263	21139975	TGGGTAGAAGGTCAGAGGACAGTGAGGTGTCTCCAGAAACAGTGCCACCACTCAGGAGAG	102555012	intergenic							34.6168	33.1719	5.2441	5.03317	36.045	33.1885	30.1962	36.1477	5.19021	5.29799	5.11987	4.94647
ASRNV20001625	0.0173928	0.484478	1.20736	up	noncoding	pseudogene	ENSRNOT00000020764	AABR06090975.1	Ensembl	450	chr17	+	26547465	26547917	AAATGAAGGCAGAGGCCAAAGCTCCAGCTAAGGCCCAGGCTTCAGCTCCAGCTCAGAATC		intergenic							3598.56	3151.27	11.9735	11.7016	3485.75	3711.36	2811.41	3491.13	12.0084	11.9386	11.6915	11.7118
ASRNV20033991	0.0230642	0.489028	1.03077	up	noncoding	long noncoding	XR_594023	LOC103693144	RefSeq model	271	chr8	-	72989992	73046438	ACTCCCCTCTATTTCGAGAAGAGAATGACTTTCTTTTCCACCTGCGTTCACAATGCTAAG	103693144	intergenic							31.6723	34.4039	5.12086	5.07713	34.3279	29.0168	29.4872	39.3206	5.12312	5.11859	5.0835	5.07077
uc.169+_P1	0.583367	0.873752	1.16394	up	noncoding	long noncoding	uc.169+	uc.169	UCR	204	chr2	-	5562187	5562391	GAAGTGCCTCAAAGTGGGCATGAGGCGGGAAGGTGAATATTTCTTCTCTGCTTCTCTCCC		exon sense-overlapping	ENSRNOT00000020044	Nr2f1		-	5553706	5562941	23.1461	21.7464	4.61577	4.39676	30.4737	15.8185	18.6329	24.8599	4.95342	4.27812	4.40991	4.38361
uc.169+_P1	0.583367	0.873752	1.16394	up	noncoding	long noncoding	uc.169+	uc.169	UCR	204	chr2	-	5562187	5562391	GAAGTGCCTCAAAGTGGGCATGAGGCGGGAAGGTGAATATTTCTTCTCTGCTTCTCTCCC		exon sense-overlapping	NM_031130	Nr2f1	nuclear receptor subfamily 2, group F, member 1	-	5553212	5563152	23.1461	21.7464	4.61577	4.39676	30.4737	15.8185	18.6329	24.8599	4.95342	4.27812	4.40991	4.38361
ASRNV20031048	0.00625402	0.426966	6.3066	up	noncoding	long noncoding	XR_590598	LOC103690088	RefSeq model	691	chr1	+	234353792	234357232	GAATGCCATCATGATTCCACAAGTAGTGACCAATGAGACCATCACAGTGATTTCGCCAAA	103690088	intergenic							41.3292	8.12512	5.48996	2.8331	38.673	43.9853	6.15543	10.0948	5.29163	5.68829	2.76078	2.90542
ASRNV20027569	0.661964	0.899097	1.20033	up	noncoding	long noncoding	XR_342048	LOC102553737	RefSeq model	1385	chr18	+	75222190	75249627	TTCAAATGAATCGATGGACTAAAAATTGTCTTCCCCGTGATACTGCCAAGAAGCCTCCAG	102553737	intergenic							313.998	259.931	8.29793	8.0345	437.089	190.907	210.35	309.513	8.81302	7.78284	7.97428	8.09472
ASRNV20004075	0.00826404	0.448483	1.21844	up	noncoding	pseudogene	ENSRNOT00000044389	AABR06076112.1	Ensembl	453	chr13	+	93682031	93682489	ATGTCAAAGGGCCCCAGCCGCAAACTCACTCACCCCAAGCTTGGGAAGCCAATTCAAAGC		intronic antisense	NM_001107196	Atf6	activating transcription factor 6	-	93672063	93854844	2879.38	2498.48	11.6372	11.3521	2810.14	2948.61	2232.84	2764.12	11.6627	11.6116	11.3574	11.3468
ASRNV20009202	0.367993	0.789512	1.43096	up	noncoding	pseudogene	ENSRNOT00000076854	Rn50_X_0699.1	Ensembl	439	chrX	+	70430340	70430779	AACTTGGAATTCCAGAACAGGAGTACAGCTGTACAGTAAGGCCTTCTGGTGTGCCTTATA		intergenic							77.1721	57.9791	6.34242	5.82544	59.7443	94.5999	44.2127	71.7455	5.91837	6.76647	5.68015	5.97072
ASRNV20007741	0.342899	0.77742	1.07639	up	noncoding	pseudogene	ENSRNOT00000073538	AABR06062608.1	Ensembl	567	chr10	+	2440170	2440738	GTAGAGAAGAAAATCTGCAAGTTCACAGAGGTCCTCAAGACCAATGGACTCAAGATGTGA		intron sense-overlapping	NM_001014114	RGD1305733	similar to RIKEN cDNA 2900011O08	+	2286739	2443753	33736	30808.5	15.2315	15.1253	32425.4	35046.5	27571.5	34045.4	15.3006	15.1623	15.0739	15.1767
ASRNV20007376	0.349738	0.780236	1.14412	up	noncoding	pseudogene	ENSRNOT00000072731	AABR06077257.1	Ensembl	990	chr14	+	4072175	4073167	AATAAAGATTGGAGTGAATGGATTTAGCCGTATTGGACGCCTAGTAACCAGGGCTGCCTT		intergenic							564.835	521.14	9.24348	9.04924	632.311	497.359	411.044	631.235	9.36494	9.12202	8.94438	9.1541
ASRNV20036319	0.317342	0.770782	1.22352	up	noncoding	long noncoding	XR_597816	LOC102552029	RefSeq model	3162	chr1	-	151567631	151571224	GTGGTCATCGTCCAATGCGGTTGTTCTTCACCAGTCCCAGTATGGAAGAAGGATAGACAG	102552029	intron sense-overlapping	ENSRNOT00000074205	Dkc1		-	151564297	151578545	46.456	41.2842	5.62804	5.337	56.5833	36.3288	33.3933	49.175	5.83711	5.41897	5.26761	5.4064
ASRNV20036319	0.317342	0.770782	1.22352	up	noncoding	long noncoding	XR_597816	LOC102552029	RefSeq model	3162	chr1	-	151567631	151571224	GTGGTCATCGTCCAATGCGGTTGTTCTTCACCAGTCCCAGTATGGAAGAAGGATAGACAG	102552029	intron sense-overlapping	ENSRNOT00000076798	Dkc1		-	151564296	151577134	46.456	41.2842	5.62804	5.337	56.5833	36.3288	33.3933	49.175	5.83711	5.41897	5.26761	5.4064
ASRNV20036319	0.317342	0.770782	1.22352	up	noncoding	long noncoding	XR_597816	LOC102552029	RefSeq model	3162	chr1	-	151567631	151571224	GTGGTCATCGTCCAATGCGGTTGTTCTTCACCAGTCCCAGTATGGAAGAAGGATAGACAG	102552029	intron sense-overlapping	NM_133419	Dkc1	dyskerin pseudouridine synthase 1	-	151564353	151578635	46.456	41.2842	5.62804	5.337	56.5833	36.3288	33.3933	49.175	5.83711	5.41897	5.26761	5.4064
ASRNV20033939	0.102148	0.592905	1.0914	up	noncoding	long noncoding	XR_593963	LOC102546618	RefSeq model	1711	chr8	-	67479762	67481928	ACCTCTTCCTGCTTTAGACTTGAGAATCAAGGTTCTGAGCCCACTATAATGTGGGGTTAG	102546618	bidirectional	NM_001127575	Calml4	calmodulin-like 4	+	67482025	67494105	24.182	25.0348	4.73679	4.61061	26.5405	21.8234	22.0518	28.0179	4.75148	4.72211	4.65183	4.56939
ASRNV20036743	0.0704485	0.552913	1.13777	up	noncoding	pseudogene	XR_599809	LOC100909949	RefSeq model	2236	chr12	-	39428406	39452220	TATTCTAATCAAAAGTGAGGTTTATAGTGGGAGCAGAAATTACTAAGCCCACACCCCCTC	100909949	exon sense-overlapping	NM_001246665	Kmt5a	lysine methyltransferase 5A	-	39429982	39445521	119.048	111.441	6.9942	6.80799	127.15	110.946	91.6179	131.265	6.98853	6.99987	6.75607	6.8599
ASRNV20002444	0.113935	0.60132	1.19269	up	noncoding	pseudogene	ENSRNOT00000030922	Rn50_13_0842.3	Ensembl	544	chr13	-	84169592	84170136	GGATGTCACTTTAAAGAAGCAATGTGTGCCATTTGGCGGTATAATGGTGGAGTTGGTAGG		intronic antisense	NM_053552	Tnfsf4	tumor necrosis factor superfamily member 4	+	84166837	84190564	5772.32	5147.64	12.6635	12.4093	5757.4	5787.25	4546.22	5749.06	12.7498	12.5772	12.3719	12.4466
ASRNV20009170	0.0880377	0.576016	1.34456	up	noncoding	pseudogene	ENSRNOT00000076781	LOC102554270	Ensembl	343	chrX	+	74996935	74997278	AAGTTTGTCATTCGGAACATTGTAGAAGCCGCTGCAGTCAGGGATATATCTGAAGCAAGC		intergenic							4626.61	3661.11	12.3463	11.9192	4832.04	4421.19	3209.59	4112.62	12.4764	12.2163	11.8797	11.9587
ASRNV20007247	0.830318	0.954031	1.01363	up	noncoding	long noncoding	ENSRNOT00000072437	Rn50_7_1163.2	Ensembl	288	chr7	-	116271068	116273202	ACATTGTGGATGCAACACGCTGTTAGGGGCCTGCTCACCAGACCTAGTCTCCAACTATTA		intron sense-overlapping	NM_001113792	RGD1565410	similar to Ly6-C antigen gene	-	116268692	116400093	55.6427	60.1596	5.9157	5.89617	60.5999	50.6855	48.4503	71.8688	5.93628	5.89513	5.81862	5.97371
ASRNV20031325	0.318262	0.771113	1.29939	up	noncoding	long noncoding	XR_590924	LOC102556643	RefSeq model	3147	chr2	+	71036974	71045328	TGCAGGATTCTGAACTTCAGAGGAAACAAAGTAATTCTCCCTGTGGAGACATTGAACCTG	102556643	intergenic							154.408	123.799	7.36405	6.98621	140.332	168.484	119.009	128.589	7.12442	7.60368	7.14363	6.8288
ASRNV20029335	0.810661	0.949577	1.03527	up	noncoding	long noncoding	XR_356413	Gtf2a2	RefSeq model	791	chr8	-	76640786	76653909	GAGACGGAAGGGCTCTCTAAATACATACAGATTCTGCGATAATGTTTGGACTTTTGTATT	83828	exon sense-overlapping	ENSRNOT00000014706	Gtf2a2		-	76640786	76653929	1077.48	1080.89	10.184	10.134	957.061	1197.9	908.769	1253.01	10.0049	10.3632	10.0947	10.1733
ASRNV20029335	0.810661	0.949577	1.03527	up	noncoding	long noncoding	XR_356413	Gtf2a2	RefSeq model	791	chr8	-	76640786	76653909	GAGACGGAAGGGCTCTCTAAATACATACAGATTCTGCGATAATGTTTGGACTTTTGTATT	83828	exon sense-overlapping	NM_053345	Gtf2a2	general transcription factor IIA, 2	-	76641064	76649933	1077.48	1080.89	10.184	10.134	957.061	1197.9	908.769	1253.01	10.0049	10.3632	10.0947	10.1733
ASRNV20003235	0.483637	0.830642	1.18836	up	noncoding	pseudogene	ENSRNOT00000037677	AABR06020398.1	Ensembl	852	chr2	+	245087104	245087960	AAAGCTCATTCCCTGCTATGACAATACATATAGCTACAGCAACAGGGTGGTGGACCTCAT		intergenic							5438.7	4885.15	12.5686	12.3196	6107.08	4770.31	3934.76	5835.54	12.8199	12.3172	12.171	12.4682
ASRNV20008908	0.200589	0.702303	1.14708	up	noncoding	pseudogene	ENSRNOT00000076206	Rn50_X_0718.1	Ensembl	153	chrX	+	71708958	71709111	TCACAAAGATACGAATCTCTTAAGGGGGTTGACTCCAAGTTCCTGAGGAACATGCGCTTT		intronic antisense	ENSRNOT00000041731	Tex11	testis expressed 11	-	71541972	71752897	3754.29	3463.47	12.0319	11.8339	3796.18	3712.41	3025.9	3901.05	12.1248	11.939	11.7846	11.8833
uc.238+_P1	0.632288	0.893165	1.02432	up	noncoding	long noncoding	uc.238+	uc.238	UCR	358	chr5	+	17337896	17338254	ACAGCCTAGCAATTATTTGAGTAATTAGGTGTAATTCCTCCCTGTAGGCCTTGTACCCTC		bidirectional	NM_153310	St18	suppression of tumorigenicity 18	-	17213493	17337689	33.3414	36.4556	5.19196	5.1573	34.8383	31.8445	30.1995	42.7116	5.14238	5.24153	5.12009	5.1945
uc.48-_P1	0.0795443	0.561145	1.11124	up	noncoding	long noncoding	uc.48-	uc.48	UCR	298	chr6	+	43628088	43628386	ACGCCACCGCCATCACTTTCATCACATGGATCCTCATCCAGTTTGCATTTAGGTAAAAAA		exon sense-overlapping	NM_001106715	Pum2	pumilio RNA-binding family member 2	+	43569101	43648166	269.193	254.867	8.17516	8.02299	290.879	247.507	223.761	285.973	8.19826	8.15207	8.06242	7.98357
ASRNV20004380	0.23752	0.731929	1.08834	up	noncoding	pseudogene	ENSRNOT00000046787	AABR06004721.2	Ensembl	1107	chr1	+	99720947	99722054	TACAAGTTGGTTGAAGTTGAATGGGAGCAGCATCTGGCCCAGAATCCTCCAGAAAATTAG		intergenic							103.148	100.64	6.79133	6.6692	105.52	100.776	86.8946	114.385	6.71877	6.8639	6.67941	6.659
ASRNV20028072	0.826907	0.953714	1.00536	up	noncoding	long noncoding	XR_345010	LOC102554564	RefSeq model	1084	chr3	+	68902914	68905085	CCACTGAGTGATCTCTCCAGTCCTCATCTTTCTTTTTTCTTTTCTTTTCTTTACATTAAA	102554564	intergenic							68.7339	72.7119	6.2041	6.19639	74.0093	63.4584	63.6737	81.7502	6.21316	6.19504	6.22609	6.16668
ASRNV20030353	0.86456	0.965706	1.03594	up	noncoding	long noncoding	XR_589738	LOC102555180	RefSeq model	2067	chrX	+	75165943	75307870	TCTGTGTAGAGAAAGAGATGGGCATGTGCGTTTAGCTGCGCGAGTTGGGGATGGCTTCCC		intron sense-overlapping	ENSRNOT00000003899	Zcchc13	zinc finger CCHC-type containing 13	+	75298570	75299083	24.7167	26.8402	4.78243	4.73148	23.1123	26.321	25.7704	27.91	4.57872	4.98613	4.89867	4.5643
ASRNV20008764	0.892033	0.973823	1.00633	up	noncoding	pseudogene	ENSRNOT00000075910	Rn50_X_0691.3	Ensembl	607	chrX	-	69049262	69049869	CTATCCTTAGCACTCCCATTACCCTGGAGCATGCTGTTTGTACCTATATGGTAGACAATG		intergenic							36.885	40.444	5.32903	5.31992	40.6325	33.1374	35.8044	45.0836	5.36266	5.29539	5.36874	5.27111
ASRNV20035303	0.400153	0.80219	1.04233	up	noncoding	long noncoding	XR_596425	LOC103693925	RefSeq model	965	chr16	+	26464822	26466540	TTCGCCTGGACAGTTTTGTTTCTATTTTAGTGGCATGTACACATGAATGATTTTATTGCA	103693925	intergenic							5.34318	5	2.40629	2.34648	5	5.68635	5	5	2.35069	2.46189	2.35602	2.33694
ASRNV20028679	0.170529	0.667906	1.1508	up	noncoding	long noncoding	XR_348682	LOC102557166	RefSeq model	1991	chr8	-	104077979	104102935	ACTTGGCATTTACTGAGTACCCACTATCTACCAGCCTTATTCCACGAGCTAGAAACACAA	102557166	intergenic							81.3964	74.4195	6.43591	6.23328	90.5395	72.2533	67.9766	80.8624	6.48533	6.3865	6.31615	6.15041
ASRNV20002700	0.987806	0.997702	1.00042	up	noncoding	pseudogene	ENSRNOT00000033301	AABR06025864.1	Ensembl	474	chr3	-	119952290	119952770	TTTGTGAGGACTAATGGAAAGGAGCCTGAGCTGTTGGAGCCCATTCCATATAATTCAAGG		intergenic							41258.7	40592.5	15.5152	15.5146	38336.4	44181	38821.6	42363.4	15.5204	15.5101	15.5494	15.4799
ASRNV20032037	0.131787	0.616563	1.62716	up	noncoding	long noncoding	XR_591751	LOC102552077	RefSeq model	1713	chr3	+	151769052	151798409	ACCTGTATCTGTGTCCCGACTTAAGAACAACCAAAGGGAAGTTCTTTCAGTCACTTGAGT	102552077	intergenic							105.71	69.4993	6.79118	6.08883	129.218	82.2032	51.3107	87.6879	7.00938	6.57298	5.90731	6.27035
ASRNV20004810	0.28503	0.751578	1.03113	up	noncoding	pseudogene	ENSRNOT00000050352	AABR06049445.1	Ensembl	309	chr7	+	50688736	50689045	ACTTACGTGCCTGTTACCACATTCAAAAATCTACAGACGGTCAGTGTGGATGAGAACTAA		intergenic							39992.7	38015.3	15.4674	15.4232	36188.7	43796.7	35091.5	40939.2	15.4385	15.4964	15.4133	15.4331
ASRNV20002973	0.597888	0.879664	1.13814	up	noncoding	pseudogene	ENSRNOT00000035701	AABR06058361.1	Ensembl	927	chr9	-	8759470	8760408	TTTTGTAAAGCTCATTTCCTGGTATGACAATGACTATGGCTACAGCCACAGGGTGGTGGA		intergenic							9733.52	8924.06	13.3955	13.2088	10974.1	8492.91	7237.05	10611.1	13.6575	13.1334	13.0616	13.356
uc.141+_P1	0.645561	0.896531	1.07949	up	noncoding	long noncoding	uc.141+	uc.141	UCR	295	chr14	-	61286541	61286836	GAGCTACAGTGTCAACACAAAAGGGAGGCATAAATGTTTAATTTATGAAATCAGAATGGA		natural antisense	NM_001191597	Dhx15	DEAH-box helicase 15	+	61248770	61286905	14.8602	16.0854	4.04148	3.93113	18.305	11.4154	14.2858	17.885	4.23688	3.84607	3.9959	3.86635
ASRNV20036665	0.388692	0.798707	1.01965	up	noncoding	long noncoding	XR_599374	LOC102548020	RefSeq model	685	chr20	+	10882845	10883908	CTATTGAAGGCATGTAAAAGTTCACAAAGTCAGAATTAAACCCCGTGGTGTTAAACTTTT	102548020	intergenic							5.31151	5	2.37455	2.34648	5	5.62303	5	5	2.35069	2.39841	2.35602	2.33694
ASRNV20001182	0.00369433	0.413808	1.11394	up	noncoding	pseudogene	ENSRNOT00000014877	AABR06079575.1	Ensembl	2979	chr14	-	62489111	62492094	ATGCAGAAGAGTGACTGGCAGCTTATTGTGGAGCTGAAGAAAGTATTTGTAATCATCTAA		intergenic							1111.88	1045.41	10.2462	10.0905	1115.61	1108.14	904.328	1186.5	10.237	10.2554	10.0884	10.0927
ASRNV20026664	0.0102632	0.455048	1.8249	up	noncoding	long noncoding	NR_073077	Flot2	RefSeq	2562	chr10	+	66303608	66327750	ACACTCAGAGGTGAAGATCATGACGGAGAAGGAGCTCCTGGCTGTAGCCTGTGAACAGTT	83764	exon sense-overlapping	NM_001270800	Flot2	flotillin 2	+	66303608	66327750	48.437	29.6427	5.71299	4.84518	53.8254	43.0485	23.8377	35.4476	5.76482	5.66116	4.77332	4.91703
ASRNV20026664	0.0102632	0.455048	1.8249	up	noncoding	long noncoding	NR_073077	Flot2	RefSeq	2562	chr10	+	66303608	66327750	ACACTCAGAGGTGAAGATCATGACGGAGAAGGAGCTCCTGGCTGTAGCCTGTGAACAGTT	83764	exon sense-overlapping	NM_001270801	Flot2	flotillin 2	+	66303608	66327750	48.437	29.6427	5.71299	4.84518	53.8254	43.0485	23.8377	35.4476	5.76482	5.66116	4.77332	4.91703
ASRNV20026664	0.0102632	0.455048	1.8249	up	noncoding	long noncoding	NR_073077	Flot2	RefSeq	2562	chr10	+	66303608	66327750	ACACTCAGAGGTGAAGATCATGACGGAGAAGGAGCTCCTGGCTGTAGCCTGTGAACAGTT	83764	exon sense-overlapping	NM_031830	Flot2	flotillin 2	+	66303608	66327750	48.437	29.6427	5.71299	4.84518	53.8254	43.0485	23.8377	35.4476	5.76482	5.66116	4.77332	4.91703
ASRNV20036447	0.412731	0.804556	1.02359	up	noncoding	long noncoding	XR_598286	LOC103694954	RefSeq model	2952	chr18	-	30645043	30647995	TAGTGTATCTAGCAACTTACTCCCAACACAGGGTCTCCACCTACATTAAGTTGCATGCAC	103694954	intronic antisense	ENSRNOT00000026947	Pcdhga12		+	30608068	30660582	194.836	200.614	7.70754	7.6739	207.31	182.361	174.622	226.607	7.69491	7.72018	7.70416	7.64365
ASRNV20036447	0.412731	0.804556	1.02359	up	noncoding	long noncoding	XR_598286	LOC103694954	RefSeq model	2952	chr18	-	30645043	30647995	TAGTGTATCTAGCAACTTACTCCCAACACAGGGTCTCCACCTACATTAAGTTGCATGCAC	103694954	intronic antisense	NM_001012215	Pcdhgb7	protocadherin gamma subfamily B, 7	+	30594346	30662067	194.836	200.614	7.70754	7.6739	207.31	182.361	174.622	226.607	7.69491	7.72018	7.70416	7.64365
ASRNV20036447	0.412731	0.804556	1.02359	up	noncoding	long noncoding	XR_598286	LOC103694954	RefSeq model	2952	chr18	-	30645043	30647995	TAGTGTATCTAGCAACTTACTCCCAACACAGGGTCTCCACCTACATTAAGTTGCATGCAC	103694954	intronic antisense	NM_001014773	Pcdhga7	protocadherin gamma subfamily A, 7	+	30558238	30662065	194.836	200.614	7.70754	7.6739	207.31	182.361	174.622	226.607	7.69491	7.72018	7.70416	7.64365
ASRNV20036447	0.412731	0.804556	1.02359	up	noncoding	long noncoding	XR_598286	LOC103694954	RefSeq model	2952	chr18	-	30645043	30647995	TAGTGTATCTAGCAACTTACTCCCAACACAGGGTCTCCACCTACATTAAGTTGCATGCAC	103694954	intronic antisense	NM_001037135	Pcdhga10	protocadherin gamma subfamily A, 10	+	30589910	30662065	194.836	200.614	7.70754	7.6739	207.31	182.361	174.622	226.607	7.69491	7.72018	7.70416	7.64365
ASRNV20036447	0.412731	0.804556	1.02359	up	noncoding	long noncoding	XR_598286	LOC103694954	RefSeq model	2952	chr18	-	30645043	30647995	TAGTGTATCTAGCAACTTACTCCCAACACAGGGTCTCCACCTACATTAAGTTGCATGCAC	103694954	intronic antisense	NM_001037137	Pcdhga5	protocadherin gamma subfamily A, 5	+	30534926	30662065	194.836	200.614	7.70754	7.6739	207.31	182.361	174.622	226.607	7.69491	7.72018	7.70416	7.64365
ASRNV20036447	0.412731	0.804556	1.02359	up	noncoding	long noncoding	XR_598286	LOC103694954	RefSeq model	2952	chr18	-	30645043	30647995	TAGTGTATCTAGCAACTTACTCCCAACACAGGGTCTCCACCTACATTAAGTTGCATGCAC	103694954	intronic antisense	NM_001037139	Pcdhga2	protocadherin gamma subfamily A, 2	+	30509183	30662065	194.836	200.614	7.70754	7.6739	207.31	182.361	174.622	226.607	7.69491	7.72018	7.70416	7.64365
ASRNV20036447	0.412731	0.804556	1.02359	up	noncoding	long noncoding	XR_598286	LOC103694954	RefSeq model	2952	chr18	-	30645043	30647995	TAGTGTATCTAGCAACTTACTCCCAACACAGGGTCTCCACCTACATTAAGTTGCATGCAC	103694954	intronic antisense	NM_001037140	Pcdhga1	protocadherin gamma subfamily A, 1	+	30502813	30662065	194.836	200.614	7.70754	7.6739	207.31	182.361	174.622	226.607	7.69491	7.72018	7.70416	7.64365
ASRNV20036447	0.412731	0.804556	1.02359	up	noncoding	long noncoding	XR_598286	LOC103694954	RefSeq model	2952	chr18	-	30645043	30647995	TAGTGTATCTAGCAACTTACTCCCAACACAGGGTCTCCACCTACATTAAGTTGCATGCAC	103694954	intronic antisense	NM_001037153	Pcdhga11	protocadherin gamma subfamily A, 11	+	30598590	30662065	194.836	200.614	7.70754	7.6739	207.31	182.361	174.622	226.607	7.69491	7.72018	7.70416	7.64365
ASRNV20036447	0.412731	0.804556	1.02359	up	noncoding	long noncoding	XR_598286	LOC103694954	RefSeq model	2952	chr18	-	30645043	30647995	TAGTGTATCTAGCAACTTACTCCCAACACAGGGTCTCCACCTACATTAAGTTGCATGCAC	103694954	intronic antisense	NM_001037154	Pcdhga3	protocadherin gamma subfamily A, 3	+	30514377	30662065	194.836	200.614	7.70754	7.6739	207.31	182.361	174.622	226.607	7.69491	7.72018	7.70416	7.64365
ASRNV20036447	0.412731	0.804556	1.02359	up	noncoding	long noncoding	XR_598286	LOC103694954	RefSeq model	2952	chr18	-	30645043	30647995	TAGTGTATCTAGCAACTTACTCCCAACACAGGGTCTCCACCTACATTAAGTTGCATGCAC	103694954	intronic antisense	NM_001037156	Pcdhga8	protocadherin gamma subfamily A, 8	+	30569099	30662065	194.836	200.614	7.70754	7.6739	207.31	182.361	174.622	226.607	7.69491	7.72018	7.70416	7.64365
ASRNV20036447	0.412731	0.804556	1.02359	up	noncoding	long noncoding	XR_598286	LOC103694954	RefSeq model	2952	chr18	-	30645043	30647995	TAGTGTATCTAGCAACTTACTCCCAACACAGGGTCTCCACCTACATTAAGTTGCATGCAC	103694954	intronic antisense	NM_001037158	Pcdhga9	protocadherin gamma subfamily A, 9	+	30579831	30662065	194.836	200.614	7.70754	7.6739	207.31	182.361	174.622	226.607	7.69491	7.72018	7.70416	7.64365
ASRNV20036447	0.412731	0.804556	1.02359	up	noncoding	long noncoding	XR_598286	LOC103694954	RefSeq model	2952	chr18	-	30645043	30647995	TAGTGTATCTAGCAACTTACTCCCAACACAGGGTCTCCACCTACATTAAGTTGCATGCAC	103694954	intronic antisense	NM_001037159	Pcdhgb8	protocadherin gamma subfamily B, 8	+	30603544	30662065	194.836	200.614	7.70754	7.6739	207.31	182.361	174.622	226.607	7.69491	7.72018	7.70416	7.64365
ASRNV20036447	0.412731	0.804556	1.02359	up	noncoding	long noncoding	XR_598286	LOC103694954	RefSeq model	2952	chr18	-	30645043	30647995	TAGTGTATCTAGCAACTTACTCCCAACACAGGGTCTCCACCTACATTAAGTTGCATGCAC	103694954	intronic antisense	NM_001037337	Pcdhga12	protocadherin gamma subfamily A, 12	+	30607881	30662065	194.836	200.614	7.70754	7.6739	207.31	182.361	174.622	226.607	7.69491	7.72018	7.70416	7.64365
ASRNV20036407	0.785209	0.94199	1.0103	up	noncoding	long noncoding	XR_598127	LOC103694076	RefSeq model	6459	chr17	-	35682362	35696217	CAAATTCAACTGAGTGACAGCACCACAATTGTTCCTTCCTTTCTATTTTCTTTCACATAG	103694076	intronic antisense	NM_001039606	Gmds	GDP-mannose 4, 6-dehydratase	+	35298852	35824292	33.0282	36.6591	5.17781	5.16303	35.9022	30.1543	30.1196	43.1985	5.18339	5.17223	5.11581	5.21024
ASRNV20037233	0.740435	0.928525	1.05234	up	noncoding	long noncoding	XR_602005	LOC102547667	RefSeq model	5893	chr7	-	142504878	142511865	ATATCCCTTCTGATTGAGCAGCCAAGGAGCTGCCTTCTACCTCAATGTCTTTCCTATTCA	102547667	intergenic							19.0849	20.9024	4.4154	4.34179	18.7676	19.4021	19.432	22.3728	4.27239	4.5584	4.47235	4.21123
ASRNV20031527	0.890794	0.973455	1.04661	up	noncoding	long noncoding	XR_591161	LOC102550864	RefSeq model	2705	chr2	+	202897020	202900583	GCACGCCCTTTCCTGCTCCGCTGCCTCCCTCGCTCCCCCTTCAACCCTAAGAGCACCGCC	102550864	bidirectional	NM_001106437	Fhdc1	FH2 domain containing 1	-	202860603	202896104	13329.4	13197.4	13.8502	13.7845	15507.5	11151.3	9922.52	16472.3	14.1781	13.5224	13.5172	14.0518
ASRNV20034330	0.559749	0.865785	1.20933	up	noncoding	long noncoding	XR_594649	LOC103693303	RefSeq model	856	chr10	+	26101792	26107327	ATTCTCGAAGGTTCCTGGGGAGTCCAGAAGAGAGATGTGTATCCCCGTGGTTCTGAAGTT	103693303	intergenic							30.5503	28.1458	5.06048	4.78628	35.3993	25.7013	31.1505	25.1411	5.16477	4.95619	5.16771	4.40484
ASRNV20007053	0.803394	0.947164	1.02501	up	noncoding	pseudogene	ENSRNOT00000072004	AABR06096074.1	Ensembl	633	chr18	-	73241965	73242604	CAGGTCACTGAGTCACCGCGGCAGCCGCGTCCTCGTGCGCTGCTGGAGAATCCTCGGTGA		bidirectional	NM_213628	St8sia5	ST8 alpha-N-acetylneuraminate alpha-2,8-sialyltransferase 5	+	73242667	73302825	23.1509	25.3748	4.67783	4.64219	25.6126	20.6892	23.7409	27.0086	4.70593	4.64973	4.76468	4.5197
ASRNV20036381	0.395931	0.80206	1.02838	up	noncoding	long noncoding	XR_598054	LOC102548125	RefSeq model	834	chr17	+	16980288	17072781	CCTGATTGAGATGAGGTGATGCCCTGGAATGACTAGTGAAGAGGGAGATGGGGTCTCCTC	102548125	intronic antisense	ENSRNOT00000042373	LOC100364680		-	16997170	17004122	24.095	26.3807	4.73041	4.69004	26.516	21.674	23.0691	29.6922	4.75052	4.7103	4.72188	4.65819
ASRNV20036381	0.395931	0.80206	1.02838	up	noncoding	long noncoding	XR_598054	LOC102548125	RefSeq model	834	chr17	+	16980288	17072781	CCTGATTGAGATGAGGTGATGCCCTGGAATGACTAGTGAAGAGGGAGATGGGGTCTCCTC	102548125	intronic antisense	ENSRNOT00000067270	LOC100364680		-	16998635	17004143	24.095	26.3807	4.73041	4.69004	26.516	21.674	23.0691	29.6922	4.75052	4.7103	4.72188	4.65819
ASRNV20028400	0.652417	0.897797	1.05828	up	noncoding	long noncoding	XR_347033	LOC102554201	RefSeq model	4057	chr6	-	34948966	34955958	TAAAACATATAAAGTGCCTCGCCCTGCTCCTGCCACACAGGAATGGCTTGGTATGTATAA	102554201	intergenic							1660.42	1650.63	10.8404	10.7586	1809.45	1511.39	1380.99	1920.28	10.9805	10.7003	10.6902	10.8271
ASRNV20003610	0.150868	0.641168	1.14523	up	noncoding	pseudogene	ENSRNOT00000040771	Rn50_10_0698.6	Ensembl	315	chr10	+	69731819	69732328	TTTAGGAAGTTTCTTCCGCTCTTTGACAGAGTATTGGTTGAAAGGAGTGCGGCTGACACT		intronic antisense	NM_001014228	Cct6b	chaperonin containing TCP1 subunit 6B	-	69700676	69748902	3620.54	3338.53	11.9757	11.78	3227.5	4013.58	2972.95	3704.1	11.8911	12.0602	11.7639	11.7961
ASRNV20031878	0.873925	0.968224	1.01785	up	noncoding	long noncoding	XR_591561	Cerkl	RefSeq model	1682	chr3	-	72830403	72956118	ATTGTACAATCACAGTGGAGAGCTGTCTCTCCTTCCAGCAGGAAGTTAAAGCTGAACTCT	502640	exon sense-overlapping	ENSRNOT00000043238	AABR06024301.1		-	72830500	72866241	16.8477	19.7101	4.24551	4.21998	16.9359	16.7594	15.5967	23.8234	4.13424	4.35679	4.1317	4.30826
ASRNV20031878	0.873925	0.968224	1.01785	up	noncoding	long noncoding	XR_591561	Cerkl	RefSeq model	1682	chr3	-	72830403	72956118	ATTGTACAATCACAGTGGAGAGCTGTCTCTCCTTCCAGCAGGAAGTTAAAGCTGAACTCT	502640	exon sense-overlapping	ENSRNOT00000057878	AABR06024301.1		-	72830500	72866241	16.8477	19.7101	4.24551	4.21998	16.9359	16.7594	15.5967	23.8234	4.13424	4.35679	4.1317	4.30826
ASRNV20031878	0.873925	0.968224	1.01785	up	noncoding	long noncoding	XR_591561	Cerkl	RefSeq model	1682	chr3	-	72830403	72956118	ATTGTACAATCACAGTGGAGAGCTGTCTCTCCTTCCAGCAGGAAGTTAAAGCTGAACTCT	502640	exon sense-overlapping	ENSRNOT00000073412	AABR06024301.1		-	72830500	72866241	16.8477	19.7101	4.24551	4.21998	16.9359	16.7594	15.5967	23.8234	4.13424	4.35679	4.1317	4.30826
ASRNV20031878	0.873925	0.968224	1.01785	up	noncoding	long noncoding	XR_591561	Cerkl	RefSeq model	1682	chr3	-	72830403	72956118	ATTGTACAATCACAGTGGAGAGCTGTCTCTCCTTCCAGCAGGAAGTTAAAGCTGAACTCT	502640	exon sense-overlapping	ENSRNOT00000075832	AABR06024304.1		-	72896640	72955148	16.8477	19.7101	4.24551	4.21998	16.9359	16.7594	15.5967	23.8234	4.13424	4.35679	4.1317	4.30826
ASRNV20001751	0.20773	0.708721	1.44674	up	noncoding	pseudogene	ENSRNOT00000022385	AABR06093352.1	Ensembl	690	chr17	-	87662233	87662923	TCAAAAGCTGGACAAAGCCATCAAGGCTGAAGAGAGCAGTGACATGATCATCTCCCTTAT		intronic antisense	ENSRNOT00000022475	Armc3		+	87632222	87712693	15.4111	13.4948	4.12701	3.5942	15.4001	15.422	9.19701	17.7927	4.01024	4.24377	3.32857	3.85982
ASRNV20001751	0.20773	0.708721	1.44674	up	noncoding	pseudogene	ENSRNOT00000022385	AABR06093352.1	Ensembl	690	chr17	-	87662233	87662923	TCAAAAGCTGGACAAAGCCATCAAGGCTGAAGAGAGCAGTGACATGATCATCTCCCTTAT		intronic antisense	ENSRNOT00000065463	Armc3		+	87632222	87725943	15.4111	13.4948	4.12701	3.5942	15.4001	15.422	9.19701	17.7927	4.01024	4.24377	3.32857	3.85982
ASRNV20001751	0.20773	0.708721	1.44674	up	noncoding	pseudogene	ENSRNOT00000022385	AABR06093352.1	Ensembl	690	chr17	-	87662233	87662923	TCAAAAGCTGGACAAAGCCATCAAGGCTGAAGAGAGCAGTGACATGATCATCTCCCTTAT		intronic antisense	ENSRNOT00000075188	Armc3		+	87632222	87725943	15.4111	13.4948	4.12701	3.5942	15.4001	15.422	9.19701	17.7927	4.01024	4.24377	3.32857	3.85982
ASRNV20001751	0.20773	0.708721	1.44674	up	noncoding	pseudogene	ENSRNOT00000022385	AABR06093352.1	Ensembl	690	chr17	-	87662233	87662923	TCAAAAGCTGGACAAAGCCATCAAGGCTGAAGAGAGCAGTGACATGATCATCTCCCTTAT		intronic antisense	NM_001287020	Armc3	armadillo repeat containing 3	+	87629568	87726060	15.4111	13.4948	4.12701	3.5942	15.4001	15.422	9.19701	17.7927	4.01024	4.24377	3.32857	3.85982
ASRNV20029568	0.0253717	0.489028	2.24558	up	noncoding	long noncoding	XR_359279	LOC102556154	RefSeq model	2448	chr14	+	2383646	2386997	TTTCATGAATTCTTTGGAAGATTCACCGTTGGGTGTTTTGCACAGAGGATGCCTGCACTG	102556154	intergenic							42.6938	21.5087	5.53935	4.37227	40.303	45.0846	17.9302	25.0872	5.35179	5.72691	4.34503	4.3995
ASRNV20026883	0.0283875	0.492648	1.54523	up	noncoding	pseudogene	XR_146288	LOC100912502	RefSeq model	992	chr14	+	51598350	51599338	CGAGGAACCATCTCCCGGGAGCACCCATGGGAGGTTATGCCTGATCTTTACTTCTACAGG	100912502	intergenic							18700.5	12453	14.3537	13.7258	17415.4	19985.7	10621.5	14284.6	14.3462	14.3612	13.618	13.8337
ASRNV20029891	0.364956	0.78601	1.43444	up	noncoding	long noncoding	XR_589107	LOC103690457	RefSeq model	1126	chr8	-	113330733	113335705	ACAATCAGTGTGAAAACTGGTCGCTTTTCTTTTCTGGTTTCATAAATGTCTTCCATACAC	103690457	intron sense-overlapping	ENSRNOT00000018175	Atp2c1		-	113331595	113398299	83.0962	61.3357	6.46883	5.94834	71.1931	94.9994	65.9953	56.6761	6.16442	6.77324	6.27661	5.62007
ASRNV20029891	0.364956	0.78601	1.43444	up	noncoding	long noncoding	XR_589107	LOC103690457	RefSeq model	1126	chr8	-	113330733	113335705	ACAATCAGTGTGAAAACTGGTCGCTTTTCTTTTCTGGTTTCATAAATGTCTTCCATACAC	103690457	natural antisense	NM_001040156	Aste1	asteroid homolog 1 (Drosophila)	+	113322527	113333054	83.0962	61.3357	6.46883	5.94834	71.1931	94.9994	65.9953	56.6761	6.16442	6.77324	6.27661	5.62007
ASRNV20001934	0.564372	0.865828	1.19853	up	noncoding	pseudogene	ENSRNOT00000024698	AABR06008471.1	Ensembl	990	chr1	+	194587443	194588441	GAATTCAGCTACAGCAACAGGGTGGTGGACTTCATGGACTACATGGCCTCCAAGGAGTAA		intergenic							13143.9	11381.8	13.8282	13.5669	15335.9	10951.9	9117.42	13646.2	14.1625	13.4938	13.3827	13.7511
ASRNV20029101	0.726602	0.924311	1.03754	up	noncoding	long noncoding	XR_352762	Dhx35	RefSeq model	2139	chr3	-	160262477	160313884	ACTATCCGTGATGACCACGAGCTGCACATCCACCCTGCCTCAGTCCTCTATGCAGAGAAG	362260	exon sense-overlapping	NM_001108601	Dhx35	DEAH-box helicase 35	-	160256784	160313877	407.267	410.475	8.77087	8.71769	460.43	354.103	336.714	484.235	8.8917	8.65003	8.66386	8.77152
uc.269-_P1	0.0393722	0.511019	1.27301	up	noncoding	long noncoding	uc.269-	uc.269	UCR	217	chr3	-	27629382	27629599	GCCTTGGGGTGTGAATTCTAAGAAATAGAGGCACAATTAAGTTTAAAAAATTCAAGGACT		intron sense-overlapping	NM_001191747	Dennd1a	DENN domain containing 1A	-	27296829	27729383	17.1859	16.0518	4.27149	3.92325	17.8015	16.5704	13.5524	18.5513	4.20028	4.3427	3.92194	3.92456
ASRNV20005799	0.694881	0.911421	1.16692	up	noncoding	pseudogene	ENSRNOT00000061631	AABR06041908.2	Ensembl	603	chr6	+	24307960	24308568	AAAGCTCCTCCCGGAGGGTCTTCACTTCTACATGACAGCCATCCACCGGGAATCCACTAG		intronic antisense	NM_021767	Nrxn1	neurexin 1	-	23843152	25145167	73.9219	64.9502	6.21095	5.98825	102.049	45.7949	48.303	81.5975	6.67011	5.75179	5.81291	6.16358
ASRNV20005799	0.694881	0.911421	1.16692	up	noncoding	pseudogene	ENSRNOT00000061631	AABR06041908.2	Ensembl	603	chr6	+	24307960	24308568	AAAGCTCCTCCCGGAGGGTCTTCACTTCTACATGACAGCCATCCACCGGGAATCCACTAG		natural antisense	ENSRNOT00000040745	ENSRNOG00000050220		-	23843133	24308904	73.9219	64.9502	6.21095	5.98825	102.049	45.7949	48.303	81.5975	6.67011	5.75179	5.81291	6.16358
ASRNV20005799	0.694881	0.911421	1.16692	up	noncoding	pseudogene	ENSRNOT00000061631	AABR06041908.2	Ensembl	603	chr6	+	24307960	24308568	AAAGCTCCTCCCGGAGGGTCTTCACTTCTACATGACAGCCATCCACCGGGAATCCACTAG		natural antisense	ENSRNOT00000071402	ENSRNOG00000050220		-	23843133	24308904	73.9219	64.9502	6.21095	5.98825	102.049	45.7949	48.303	81.5975	6.67011	5.75179	5.81291	6.16358
ASRNV20034149	0.583445	0.873752	1.12042	up	noncoding	long noncoding	XR_594340	LOC103693217	RefSeq model	2812	chr14	-	107644821	107647798	ATTAGCAAATTAATTGGGTTGAGAAGGGCCTTTGGTGGTTAATAAAGCAGATGTGTGATT	103693217	intergenic							115.487	105.353	6.90799	6.74395	142.531	88.443	95.931	114.776	7.14846	6.66753	6.8231	6.6648
uc.123+_P1	0.0930806	0.584133	1.48235	up	noncoding	long noncoding	uc.123+	uc.123	UCR	492	chr8	-	107897102	107897594	AGCTGACAGTGTTTTCTTCCACCTCTCAAAACCTGCTTTTAATTCTCTCTTCAAATAAGA		intergenic							19.7395	15.7224	4.44387	3.87598	23.6206	15.8585	12.3764	19.0684	4.60663	4.28112	3.78483	3.96713
ASRNV20026801	0.0731821	0.557742	2.45718	up	noncoding	long noncoding	XR_085783	Oip5	RefSeq model	1571	chr3	-	117962143	117970801	CTGGATAAAGAAATGGAGTTAATAGAGATGGTACTTCTACGTGCCAGTTATATGAATACT	499873	natural antisense	NM_001107762	Nusap1	nucleolar and spindle associated protein 1	+	117970748	118001101	38.0887	18.3758	5.37137	4.07437	33.4096	42.7679	12.7686	23.9829	5.091	5.65174	3.83051	4.31822
ASRNV20031292	0.0720867	0.556989	1.051	up	noncoding	long noncoding	XR_590884	LOC102549347	RefSeq model	8626	chr2	-	58380692	58399401	CTCATGGAAGCTTCGCACAGAAGCCGGTTGTCATCCTCTGAGCTGCTCTAATGAGATGCA	102549347	bidirectional	NM_001277209	Smim15	small integral membrane protein 15	+	58399557	58404718	21.557	23.5615	4.58877	4.517	23.0692	20.0449	19.8663	27.2567	4.57562	4.60192	4.50142	4.53258
ASRNV20031292	0.0720867	0.556989	1.051	up	noncoding	long noncoding	XR_590884	LOC102549347	RefSeq model	8626	chr2	-	58380692	58399401	CTCATGGAAGCTTCGCACAGAAGCCGGTTGTCATCCTCTGAGCTGCTCTAATGAGATGCA	102549347	bidirectional	NM_001277210	Smim15	small integral membrane protein 15	+	58399557	58404718	21.557	23.5615	4.58877	4.517	23.0692	20.0449	19.8663	27.2567	4.57562	4.60192	4.50142	4.53258
ASRNV20030063	0.398803	0.80219	1.05254	up	noncoding	long noncoding	XR_589313	LOC102554403	RefSeq model	950	chr11	-	77276580	77280100	TTGGCACGAAGAAGACCACGTGGCAAGAAGACTCAAGGGGCCTCCACCTGACAACCCATT	102554403	intergenic							28.8505	31.0377	4.9903	4.91643	31.9744	25.7267	25.058	37.0175	5.02364	4.95696	4.85553	4.97733
ASRNV20026617	0.0486054	0.517929	1.20731	up	noncoding	long noncoding	NR_002704	Gas5	RefSeq	429	chr13	+	83747583	83750905	GGATGCTTGAACAGAAGATTTGCCAAATAGACATTGTGCTGTCAAGAATTTTACCATTAA	81714	bidirectional	ENSRNOT00000076514	Zbtb37		-	83731489	83747243	12147	10371.3	13.7239	13.4521	11097.6	13196.5	9700.56	11042	13.6766	13.7712	13.4925	13.4116
ASRNV20026617	0.0486054	0.517929	1.20731	up	noncoding	long noncoding	NR_002704	Gas5	RefSeq	429	chr13	+	83747583	83750905	GGATGCTTGAACAGAAGATTTGCCAAATAGACATTGTGCTGTCAAGAATTTTACCATTAA	81714	bidirectional	ENSRNOT00000076985	Zbtb37		-	83731238	83746662	12147	10371.3	13.7239	13.4521	11097.6	13196.5	9700.56	11042	13.6766	13.7712	13.4925	13.4116
ASRNV20026617	0.0486054	0.517929	1.20731	up	noncoding	long noncoding	NR_002704	Gas5	RefSeq	429	chr13	+	83747583	83750905	GGATGCTTGAACAGAAGATTTGCCAAATAGACATTGTGCTGTCAAGAATTTTACCATTAA	81714	bidirectional	NM_001107191	Zbtb37	zinc finger and BTB domain containing 37	-	83731913	83747221	12147	10371.3	13.7239	13.4521	11097.6	13196.5	9700.56	11042	13.6766	13.7712	13.4925	13.4116
ASRNV20036550	0.93625	0.985387	1.0171	up	noncoding	long noncoding	XR_598762	LOC102549501	RefSeq model	5473	chr1	+	83517212	83562586	ATGGACTTGTGCTTTGTTTCTCTGTGGTTCATACTTACGCACACCCATTTTTCCCCTTTT	102549501	exon sense-overlapping	ENSRNOT00000027854	4732471J01Rik		+	83516477	83517265	76.4507	83.7656	6.35801	6.33354	79.6012	73.3002	57.2777	110.254	6.31197	6.40404	6.06667	6.60041
ASRNV20036550	0.93625	0.985387	1.0171	up	noncoding	long noncoding	XR_598762	LOC102549501	RefSeq model	5473	chr1	+	83517212	83562586	ATGGACTTGTGCTTTGTTTCTCTGTGGTTCATACTTACGCACACCCATTTTTCCCCTTTT	102549501	natural antisense	NM_001107491	Cxcl17	C-X-C motif chemokine ligand 17	-	83530853	83542736	76.4507	83.7656	6.35801	6.33354	79.6012	73.3002	57.2777	110.254	6.31197	6.40404	6.06667	6.60041
ASRNV20036550	0.93625	0.985387	1.0171	up	noncoding	long noncoding	XR_598762	LOC102549501	RefSeq model	5473	chr1	+	83517212	83562586	ATGGACTTGTGCTTTGTTTCTCTGTGGTTCATACTTACGCACACCCATTTTTCCCCTTTT	102549501	natural antisense	NM_012859	Lipe	lipase E, hormone sensitive type	-	83511518	83530200	76.4507	83.7656	6.35801	6.33354	79.6012	73.3002	57.2777	110.254	6.31197	6.40404	6.06667	6.60041
ASRNV20007448	0.169549	0.666367	1.22101	up	noncoding	pseudogene	ENSRNOT00000072892	Rn50_6_0926.2	Ensembl	849	chr6	+	92426878	92427727	AAGCTAAGTGAGGTTCAGAGCTTCTCTGAAACTCAAACAGAAATGGTGAGGACGCTCGAA		intergenic							140.946	123.979	7.23103	6.94296	155.327	126.566	95.2523	152.705	7.27405	7.18801	6.81326	7.07266
ASRNV20030940	0.141752	0.630072	1.5346	up	noncoding	long noncoding	XR_590477	LOC103691233	RefSeq model	2428	chr1	+	203872525	203875163	GAAGTCAGACGAGACTTTTTTCTCTTTTCTCTTTTACTGTACACACCTATTTGCAAAGAA	103691233	intergenic							7.35219	5.865	3.1302	2.51234	6.71417	7.9902	5.0878	6.6422	2.87174	3.38866	2.55054	2.47414
ASRNV20036651	0.237855	0.731929	1.10335	up	noncoding	long noncoding	XR_599285	LOC102552097	RefSeq model	1147	chr1	+	282590472	282668602	CCTGCAGCAGCCTTGACCCGTGTTTCTGACTCCACACCGAATACCTAAGAAGAAGGAAAG	102552097	intergenic							102.346	98.0563	6.77866	6.63677	106.934	97.7576	88.7779	107.335	6.73949	6.81783	6.71246	6.56108
ASRNV20026659	0.505858	0.84031	1.06372	up	noncoding	long noncoding	NR_073042	Hrh3	RefSeq	2788	chr3	+	181639286	181644372	CGACTTCCTCGTGCCTTCTGCATCCCATTGTACGTACCCTATGTGCTGACCGGCCGTTGG	85268	exon sense-overlapping	NM_001270564	Hrh3	histamine receptor H3	+	181639286	181644372	182.633	183.704	7.61186	7.52273	203.883	161.384	145.435	221.974	7.67508	7.54863	7.43165	7.61381
ASRNV20026659	0.505858	0.84031	1.06372	up	noncoding	long noncoding	NR_073042	Hrh3	RefSeq	2788	chr3	+	181639286	181644372	CGACTTCCTCGTGCCTTCTGCATCCCATTGTACGTACCCTATGTGCTGACCGGCCGTTGG	85268	exon sense-overlapping	NM_001270565	Hrh3	histamine receptor H3	+	181639286	181644372	182.633	183.704	7.61186	7.52273	203.883	161.384	145.435	221.974	7.67508	7.54863	7.43165	7.61381
ASRNV20026659	0.505858	0.84031	1.06372	up	noncoding	long noncoding	NR_073042	Hrh3	RefSeq	2788	chr3	+	181639286	181644372	CGACTTCCTCGTGCCTTCTGCATCCCATTGTACGTACCCTATGTGCTGACCGGCCGTTGG	85268	exon sense-overlapping	NM_001270566	Hrh3	histamine receptor H3	+	181639286	181644372	182.633	183.704	7.61186	7.52273	203.883	161.384	145.435	221.974	7.67508	7.54863	7.43165	7.61381
ASRNV20026659	0.505858	0.84031	1.06372	up	noncoding	long noncoding	NR_073042	Hrh3	RefSeq	2788	chr3	+	181639286	181644372	CGACTTCCTCGTGCCTTCTGCATCCCATTGTACGTACCCTATGTGCTGACCGGCCGTTGG	85268	exon sense-overlapping	NM_001270567	Hrh3	histamine receptor H3	+	181639286	181644372	182.633	183.704	7.61186	7.52273	203.883	161.384	145.435	221.974	7.67508	7.54863	7.43165	7.61381
ASRNV20026659	0.505858	0.84031	1.06372	up	noncoding	long noncoding	NR_073042	Hrh3	RefSeq	2788	chr3	+	181639286	181644372	CGACTTCCTCGTGCCTTCTGCATCCCATTGTACGTACCCTATGTGCTGACCGGCCGTTGG	85268	exon sense-overlapping	NM_001270568	Hrh3	histamine receptor H3	+	181639286	181644372	182.633	183.704	7.61186	7.52273	203.883	161.384	145.435	221.974	7.67508	7.54863	7.43165	7.61381
ASRNV20026659	0.505858	0.84031	1.06372	up	noncoding	long noncoding	NR_073042	Hrh3	RefSeq	2788	chr3	+	181639286	181644372	CGACTTCCTCGTGCCTTCTGCATCCCATTGTACGTACCCTATGTGCTGACCGGCCGTTGG	85268	exon sense-overlapping	NM_001270569	Hrh3	histamine receptor H3	+	181639286	181644372	182.633	183.704	7.61186	7.52273	203.883	161.384	145.435	221.974	7.67508	7.54863	7.43165	7.61381
ASRNV20026659	0.505858	0.84031	1.06372	up	noncoding	long noncoding	NR_073042	Hrh3	RefSeq	2788	chr3	+	181639286	181644372	CGACTTCCTCGTGCCTTCTGCATCCCATTGTACGTACCCTATGTGCTGACCGGCCGTTGG	85268	exon sense-overlapping	NM_001270570	Hrh3	histamine receptor H3	+	181639286	181644372	182.633	183.704	7.61186	7.52273	203.883	161.384	145.435	221.974	7.67508	7.54863	7.43165	7.61381
ASRNV20026659	0.505858	0.84031	1.06372	up	noncoding	long noncoding	NR_073042	Hrh3	RefSeq	2788	chr3	+	181639286	181644372	CGACTTCCTCGTGCCTTCTGCATCCCATTGTACGTACCCTATGTGCTGACCGGCCGTTGG	85268	exon sense-overlapping	NM_053506	Hrh3	histamine receptor H3	+	181639286	181644372	182.633	183.704	7.61186	7.52273	203.883	161.384	145.435	221.974	7.67508	7.54863	7.43165	7.61381
ASRNV20035107	0.876436	0.968224	1.01292	up	noncoding	long noncoding	XR_596007	LOC102547244	RefSeq model	7636	chr15	-	108890213	108928838	TATGGCATCTCAGAAAGAAGCAAGATGTCACCTGGAAACTGGAGGGAAAAAGAAGAAATG	102547244	intergenic							19.2067	21.855	4.42458	4.40606	20.6651	17.7483	19.9882	23.7218	4.41392	4.43525	4.51068	4.30145
ASRNV20029015	0.0199654	0.486718	1.86807	up	noncoding	long noncoding	XR_351807	Rab13	RefSeq model	1543	chr2	+	209014005	209019155	TACTCTGAGGGTCTCTCACTCCACAGATCTTTGTTAGTATTAAAGGCCACTGTTTGGCAC	81756	exon sense-overlapping	NM_031092	Rab13	RAB13, member RAS oncogene family	+	209014440	209018836	3481.21	1967.32	11.9176	11.016	3202.42	3760	1911.26	2023.37	11.874	11.9611	11.1378	10.8942
ASRNV20027030	0.617498	0.887022	1.17637	up	noncoding	long noncoding	XR_338876	LOC102547686	RefSeq model	516	chr10	-	90489970	90491035	TACTGTGAACCAGCAGATACGGAGCAGTGGACCAAGCAGATTAGAAATTCATGGAGTTTA	102547686	intergenic							69.9749	61.039	6.17964	5.94529	89.5101	50.4396	63.3913	58.6867	6.47195	5.88732	6.21873	5.67186
ASRNV20028377	0.383743	0.794973	1.24725	up	noncoding	long noncoding	XR_346893	LOC102548845	RefSeq model	1011	chr5	+	170896576	170898373	TTCTCTTCTGGCACTTGTCTTTCGTGGTGTAGGAGTTTCAAGGACGATAGCACTAAGGCA	102548845	intergenic							14.0687	13.9606	3.97479	3.65605	17.0969	11.0405	9.80689	18.1143	4.1468	3.80278	3.42501	3.88708
ASRNV20003471	0.0483977	0.517768	1.3201	up	noncoding	pseudogene	ENSRNOT00000039637	AABR06093601.1	Ensembl	996	chr18	-	974311	975318	TGGGTCACCTGTCACTCAACAGTCTGGGCACATTCATGCCAGCAGCTGCTGCTATGCAAG		intronic antisense	NM_001025721	Colec12	collectin sub-family member 12	+	910944	1096506	106.784	86.0725	6.82741	6.42677	120.278	93.2905	70.9851	101.16	6.90808	6.74674	6.3836	6.46994
ASRNV20031430	0.01394	0.468169	1.21883	up	noncoding	long noncoding	XR_591052	LOC103691528	RefSeq model	998	chr2	+	140990676	141034201	TTTACTGATGAGTCAAGTTCCTGAGAAAAAAGCAACCAAAACTGTGCTTGCTGCCGAGGG	103691528	intergenic							34.0722	31.0965	5.21962	4.93413	37.1611	30.9833	27.0822	35.1109	5.23255	5.2067	4.96565	4.90261
ASRNV20027779	0.227192	0.72386	1.27263	up	noncoding	long noncoding	XR_343342	LOC102553541	RefSeq model	1496	chr1	+	218198270	218204241	GGGGGTCGGGAAGGAAAGGCAGAGCTGAGAGATCTAGAACAATACAAATACTTCTTTTAA	102553541	intergenic							40.1946	34.7752	5.45407	5.10626	42.4911	37.898	34.3393	35.2111	5.42424	5.4839	5.30601	4.9065
ASRNV20031687	0.429693	0.805548	1.10285	up	noncoding	long noncoding	XR_591348	LOC103691713	RefSeq model	150	chr2	+	256507818	256514358	TGAGGTGTCCTAAATGGAACTGGCTTGTGATGGTTGCTTCTTGGAACAGTTACCCAGAAT	103691713	intergenic							26.283	27.064	4.86261	4.72137	25.9109	26.6551	22.8138	31.3142	4.71992	5.00529	4.70317	4.73956
uc.172+_P1	0.871344	0.967832	1.02069	up	noncoding	long noncoding	uc.172+	uc.172	UCR	218	chr2	-	4497468	4497686	AGCCTAATTTTCTAGGCCTGGCATGATGACATACAAATACTAAAAAGGCGTCTTCTTTTT		intergenic							5.30047	6.1509	2.47182	2.44228	5.34707	5.25387	5	7.3018	2.60777	2.33587	2.35602	2.52854
ASRNV20026645	0.0549096	0.535715	2.4211	up	noncoding	long noncoding	NR_037674	Cox6a2	RefSeq	450	chr1	-	206669983	206670730	GGCGCAGGAGCGTAGCTCTCTGCTCGCTTAACTGCTGGATGCACGCTGGCCACCATGAGC	25278	exon sense-overlapping	NM_012812	Cox6a2	cytochrome c oxidase subunit 6A2	-	206669983	206670730	57.908	25.9671	5.91899	4.64333	73.8743	41.9417	20.3436	31.5906	6.21101	5.62698	4.53369	4.75298
ASRNV20006061	0.333887	0.774583	1.27141	up	noncoding	pseudogene	ENSRNOT00000065447	Pcdhgb2	Ensembl	2403	chr18	+	30530557	30532961	TTGGGTACCAGTTACTCTTGGAGACACTGAGGTTCCGTTTGACTCGGATTCTATCTCAAA	680361	intron sense-overlapping	NM_001037139	Pcdhga2	protocadherin gamma subfamily A, 2	+	30509183	30662065	50.0024	42.6543	5.74967	5.40324	44.3917	55.6131	39.0548	46.2538	5.49104	6.0083	5.49458	5.31189
ASRNV20006061	0.333887	0.774583	1.27141	up	noncoding	pseudogene	ENSRNOT00000065447	Pcdhgb2	Ensembl	2403	chr18	+	30530557	30532961	TTGGGTACCAGTTACTCTTGGAGACACTGAGGTTCCGTTTGACTCGGATTCTATCTCAAA	680361	intron sense-overlapping	NM_001037140	Pcdhga1	protocadherin gamma subfamily A, 1	+	30502813	30662065	50.0024	42.6543	5.74967	5.40324	44.3917	55.6131	39.0548	46.2538	5.49104	6.0083	5.49458	5.31189
ASRNV20006061	0.333887	0.774583	1.27141	up	noncoding	pseudogene	ENSRNOT00000065447	Pcdhgb2	Ensembl	2403	chr18	+	30530557	30532961	TTGGGTACCAGTTACTCTTGGAGACACTGAGGTTCCGTTTGACTCGGATTCTATCTCAAA	680361	intron sense-overlapping	NM_001037154	Pcdhga3	protocadherin gamma subfamily A, 3	+	30514377	30662065	50.0024	42.6543	5.74967	5.40324	44.3917	55.6131	39.0548	46.2538	5.49104	6.0083	5.49458	5.31189
ASRNV20034523	0.421806	0.804556	1.19983	up	noncoding	long noncoding	XR_594875	LOC103693426	RefSeq model	3358	chr10	+	83472644	83481036	TCCAGGGTAAAGTTATGTTCAGTCTTCCATCAACACGTTTATTTTTCCTTCCGACGCGGC	103693426	intergenic							24.5327	23.1867	4.72766	4.46483	30.4246	18.6408	17.7565	28.617	4.95108	4.50425	4.3275	4.60217
ASRNV20033932	0.81404	0.95157	1.0213	up	noncoding	long noncoding	XR_593956	LOC102551611	RefSeq model	5352	chr8	+	65985750	65992113	ATGAAAACACGTCATCCCTGCCTACAGGAGGACCCTGAAGACTCTGGTCTGGCCACAGCT	102551611	intergenic							122.388	126.638	7.0378	7.00739	122.743	122.034	112.134	141.143	6.93652	7.13907	7.05888	6.95589
ASRNV20033088	0.197236	0.697881	1.08207	up	noncoding	long noncoding	XR_592996	LOC103692618	RefSeq model	2741	chr6	+	70808222	70811210	CAGGAAGTTCAGCTTCTTTCCCCTGTCTTTAATTTCTTTAGGATTAGGGAAATTATTTCA	103692618	intergenic							35.317	36.3304	5.26648	5.1527	39.5144	31.1195	30.376	42.2848	5.32115	5.21182	5.12854	5.17685
uc.472+_P1	0.393807	0.800047	1.05104	up	noncoding	long noncoding	uc.472+	uc.472	UCR	202	chrX	-	10954071	10954273	CAGCATCTATTTTGTGCAGTTTTTAGGGGCCTTGGAAATAAAAAGCTATGATTTCCAAAA		natural antisense	NM_022184	Cask	calcium/calmodulin-dependent serine protein kinase (MAGUK family)	+	10614513	10954635	12.838	14.7727	3.86927	3.79746	14.4308	11.2453	12.942	16.6035	3.91085	3.82769	3.84951	3.7454
ASRNV20000995	0.0325295	0.496327	1.2842	up	noncoding	pseudogene	ENSRNOT00000012585	LOC102547099	Ensembl	1563	chr8	+	33096206	33097816	GACTTGGCTGATGATGGATCTTCAGCATGGCAGCCTTTTCCTTAAGACACCAAAAATTGT		intronic antisense	NM_017297	Kcnj5	potassium voltage-gated channel subfamily J member 5	-	32718818	33510083	1646.43	1344.62	10.8238	10.4629	1610.32	1682.54	1114.17	1575.07	10.8142	10.8333	10.3969	10.529
ASRNV20027554	0.234564	0.731929	1.23959	up	noncoding	long noncoding	XR_341992	LOC102552125	RefSeq model	2783	chr18	+	62410702	62413603	GGCGGGAGTTCATGGTACTAACCACTCTTTAAAACACATCATTTTAAGAATTACTGTATA	102552125	natural antisense	NM_001107381	Spire1	spire-type actin nucleation factor 1	-	62411828	62542260	19.2322	18.5921	4.42689	4.11702	19.5693	18.895	13.9067	23.2776	4.33375	4.52003	3.95809	4.27595
ASRNV20028594	0.657297	0.897797	1.01035	up	noncoding	long noncoding	XR_348230	LOC102550357	RefSeq model	540	chr7	+	137789492	137791122	TGTGTCTTAGAATAAAGTTCAACCTCAGCTTCCTGTGCCCTTAGAGGAAGTCTCCTCCAA	102550357	intergenic							137.067	143.197	7.19309	7.17823	149.056	125.078	119.977	166.417	7.21095	7.17523	7.15563	7.20083
ASRNV20026629	0.784788	0.941769	1.02239	up	noncoding	long noncoding	NR_027366	Rhno1	RefSeq	1570	chr4	-	226885734	226891055	TGGAGAGGGAGCCCAGAATGAGATGAACAGATCGGTAGAATTCTAGCTACAGAGGAACAG	297627	bidirectional	ENSRNOT00000008012	Foxm1		+	226891343	226902363	50.2621	53.7934	5.76007	5.72813	57.0635	43.4606	44.0522	63.5346	5.847	5.67315	5.67384	5.78243
ASRNV20026629	0.784788	0.941769	1.02239	up	noncoding	long noncoding	NR_027366	Rhno1	RefSeq	1570	chr4	-	226885734	226891055	TGGAGAGGGAGCCCAGAATGAGATGAACAGATCGGTAGAATTCTAGCTACAGAGGAACAG	297627	bidirectional	ENSRNOT00000048415	Foxm1		+	226891343	226902363	50.2621	53.7934	5.76007	5.72813	57.0635	43.4606	44.0522	63.5346	5.847	5.67315	5.67384	5.78243
ASRNV20026629	0.784788	0.941769	1.02239	up	noncoding	long noncoding	NR_027366	Rhno1	RefSeq	1570	chr4	-	226885734	226891055	TGGAGAGGGAGCCCAGAATGAGATGAACAGATCGGTAGAATTCTAGCTACAGAGGAACAG	297627	bidirectional	NM_031633	Foxm1	forkhead box M1	+	226891343	226902365	50.2621	53.7934	5.76007	5.72813	57.0635	43.4606	44.0522	63.5346	5.847	5.67315	5.67384	5.78243
ASRNV20029000	0.892507	0.973823	1.02412	up	noncoding	long noncoding	XR_351665	LOC102554113	RefSeq model	215	chr1	-	124344964	124345178	GAAAAAAACAAGAACACAAACAAAAACTCAAAATGGAAGTCCAGTTCCAAATAGTCTCTG	102554113	intergenic							30.7111	33.2663	5.08031	5.04591	33.5751	27.8471	33.4606	33.0719	5.09496	5.06565	5.27036	4.82147
ASRNV20028804	0.708586	0.916299	1.02211	up	noncoding	long noncoding	XR_349480	LOC102556770	RefSeq model	318	chr10	+	65415853	65416477	TTTCTGTTTCCTACCTGAATCCCGCCCTGTACAGAGTTCTGTCCAGCAAGTGAGGAAGAG	102556770	exon sense-overlapping	ENSRNOT00000016897	Lgals5		+	65415910	65419244	46.7033	49.7218	5.66209	5.63054	52.3898	41.0169	43.4736	55.9701	5.72964	5.59455	5.65887	5.6022
ASRNV20028804	0.708586	0.916299	1.02211	up	noncoding	long noncoding	XR_349480	LOC102556770	RefSeq model	318	chr10	+	65415853	65416477	TTTCTGTTTCCTACCTGAATCCCGCCCTGTACAGAGTTCTGTCCAGCAAGTGAGGAAGAG	102556770	exon sense-overlapping	NM_012976	Lgals5	lectin, galactose binding, soluble 5	+	65415953	65419232	46.7033	49.7218	5.66209	5.63054	52.3898	41.0169	43.4736	55.9701	5.72964	5.59455	5.65887	5.6022
ASRNV20028804	0.708586	0.916299	1.02211	up	noncoding	long noncoding	XR_349480	LOC102556770	RefSeq model	318	chr10	+	65415853	65416477	TTTCTGTTTCCTACCTGAATCCCGCCCTGTACAGAGTTCTGTCCAGCAAGTGAGGAAGAG	102556770	intronic antisense	NM_012611	Nos2	nitric oxide synthase 2	-	65335227	65456957	46.7033	49.7218	5.66209	5.63054	52.3898	41.0169	43.4736	55.9701	5.72964	5.59455	5.65887	5.6022
ASRNV20002965	0.573829	0.869215	1.14852	up	noncoding	pseudogene	ENSRNOT00000035594	Rn50_X_0641.1	Ensembl	1005	chrX	+	55897273	55898278	TTGTAAAGCTCAATTCCTGGTATGACAATATGGCTACAGCAACAGGGTGGTGGACCTCAT		intronic antisense	NM_177935	Il1rapl1	interleukin 1 receptor accessory protein-like 1	-	55629810	57548519	9983.98	9125.61	13.4375	13.2377	11200.6	8767.32	7317.84	10933.4	13.6914	13.1835	13.0782	13.3972
ASRNV20033998	0.00836615	0.448483	1.31678	up	noncoding	long noncoding	XR_594057	LOC103693157	RefSeq model	1253	chr14	-	80403876	80407887	CAGGAAGATCTTCTTTGTTTGTCTATTTGTGCTGATATAACAAAATGCCGGAGATAATGT	103693157	intergenic							5.91445	5	2.74349	2.34648	5.88782	5.94107	5	5	2.70822	2.77877	2.35602	2.33694
uc.426+_P1	0.181652	0.68088	1.07643	up	noncoding	long noncoding	uc.426+	uc.426	UCR	262	chr18	+	6233327	6233589	TATGTCTGCAGCCTCCTCTCAGTAGCTGACTTTTTACATTTCCCAATATCCATTTCCTGA		intron sense-overlapping	ENSRNOT00000037955	Taf4b	TATA-box binding protein associated factor 4b	+	6169029	6241364	59.4008	59.7415	6.0075	5.90125	61.4947	57.3069	52.0325	67.4505	5.96122	6.05379	5.92658	5.87592
ASRNV20033842	0.365134	0.78601	1.14844	up	noncoding	long noncoding	XR_593855	LOC103693068	RefSeq model	923	chr8	-	46982139	46998548	GAGGGCAGAGATGGAGAATTGTGCTATTTGGAAAGTCCGTGTGACAGCGTGGTCGCATGC	103693068	bidirectional	NM_012673	Thy1	Thy-1 cell surface antigen	+	46998622	47003437	23.0797	22.7781	4.66894	4.46927	25.9829	20.1765	21.7611	23.7951	4.72448	4.6134	4.63187	4.30666
ASRNV20029431	0.446874	0.810393	1.07088	up	noncoding	long noncoding	XR_357666	Dlg4	RefSeq model	5383	chr10	+	56370748	56400662	TTAATGCATCTGTCTTAATGAGTCTGGGTCCAGGAAGTAGAGGAGCCTTTACCTAGAAGG	29495	exon sense-overlapping	NM_019621	Dlg4	discs large homolog 4	+	56372665	56398720	2410.92	2361.21	11.3785	11.2797	2462.89	2358.94	2215.15	2507.26	11.4599	11.2971	11.3463	11.213
ASRNV20007097	0.714317	0.919025	1.03936	up	noncoding	pseudogene	ENSRNOT00000072090	Rn50_X_0626.1	Ensembl	1589	chrX	+	62508957	62510546	CTTGTTTCCACCCCAAAACATTCAAGAGCAAATCAAATCTCTATCCAGACAAAACAAAAT		intergenic							1411.02	1411.41	10.5921	10.5364	1293.36	1528.68	1274.12	1548.71	10.4659	10.7182	10.5756	10.4971
ASRNV20029642	0.506146	0.840543	1.18556	up	noncoding	long noncoding	XR_360319	LOC102550037	RefSeq model	986	chr16	-	7913998	7922153	GGGCGAGTAGTTCTGGCTGGAGAGAATGGTTTCGAATAAAACCACAGCTCAGGTTTTTGA	102550037	intergenic							108.797	96.4005	6.85906	6.61348	96.6759	120.918	91.5647	101.236	6.58819	7.12992	6.7553	6.47167
ASRNV20028251	0.486687	0.83206	1.27228	up	noncoding	pseudogene	XR_346076	RGD1563294	RefSeq model	1743	chr1	-	113085588	113087309	AACGGCGGTTCTCATGCTGACAACAAGCTGGCCATGCAAGAGTTCATGATCCTGCCTGTG	500303	intergenic							3479.62	2949.21	11.9067	11.5593	4065.02	2894.21	2136.01	3762.4	12.2207	11.5927	11.2946	11.8241
ASRNV20035000	0.604969	0.88326	1.09081	up	noncoding	long noncoding	XR_595801	LOC103693751	RefSeq model	1119	chr1	-	13509606	13510851	TTTATTTCTTCCCTCCTCTCCGGTCCCAGCCAGCGGGACCATAGACACTTTTGAGGCCGA	103693751	intergenic							131.784	131.366	7.13529	7.00989	146.57	116.997	95.1595	167.572	7.18746	7.08312	6.81038	7.2094
ASRNV20030856	0.237047	0.731929	1.02381	up	noncoding	long noncoding	XR_590385	LOC100912031	RefSeq model	2466	chr1	-	163806870	163816810	AGGTGGCATGGTGTCTGACCCCTGCCCCAACCACTGAATTTTCGTTACGTCCTGGATTGC	100912031	intergenic							121.116	125.174	7.01705	6.98311	130.176	112.055	104.918	145.43	7.02162	7.01248	6.96329	7.00293
ASRNV20003534	0.0778996	0.561145	1.18951	up	noncoding	pseudogene	ENSRNOT00000040221	AABR06050322.1	Ensembl	633	chr7	-	73414012	73414647	AGAGAAATGAAAACCTACATCCCCCACAAAGGGGAGACCAAAAAGAAGTTCAAGGACCCA		intergenic							6380.35	5593.37	12.7971	12.5467	5680.13	7080.57	5059.03	6127.71	12.7229	12.8713	12.5435	12.55
ASRNV20030033	0.358617	0.784709	1.29818	up	noncoding	long noncoding	XR_589277	LOC103690556	RefSeq model	799	chr9	+	80057315	80058346	TGGGCAGCAGGAGGGTGTGTGGAGGAAAGTCTAAATAAATGGAACAGCCTGTGCTTCGAA	103690556	intergenic							168.179	142.946	7.47746	7.10097	193.548	142.81	94.8499	191.042	7.59465	7.36027	6.80486	7.39707
ASRNV20030732	0.615214	0.887022	1.14535	up	noncoding	long noncoding	XR_590239	LOC103691142	RefSeq model	1129	chr1	-	120287761	120319127	CCACTGAGACAAGGAGGGGAAAGAGGGAGAACCCCCATGCCAGGAAAAAGAAAGACTCCA	103691142	intergenic							228.703	223.723	7.93998	7.7442	235.268	222.138	143.712	303.733	7.88255	7.99742	7.41712	8.07128
ASRNV20003869	0.987271	0.997702	1.00269	up	noncoding	pseudogene	ENSRNOT00000042684	AABR06011796.1	Ensembl	738	chr2	+	16750618	16751366	TTCATCAAACTTGATGACGACCTCCATATTTATGTATACGGTTTGGTGAAAACATCCTAG		intergenic							148.532	155.238	7.31385	7.30997	139.307	157.758	141.082	169.394	7.11554	7.51215	7.39355	7.2264
ASRNV20032929	0.546452	0.859498	1.08312	up	noncoding	long noncoding	XR_592812	LOC102551562	RefSeq model	692	chr5	+	174819204	174840445	TCCTTTCAAGCAGGTTCCAACACAGACTGATGACCAGAAGCTCTCCAGGACTCCTCTGGT	102551562	bidirectional	ENSRNOT00000041283	Ccdc27		-	174804327	174818985	27.3749	28.1848	4.91561	4.80041	29.9863	24.7634	26.976	29.3936	4.92844	4.90277	4.95996	4.64086
ASRNV20032929	0.546452	0.859498	1.08312	up	noncoding	long noncoding	XR_592812	LOC102551562	RefSeq model	692	chr5	+	174819204	174840445	TCCTTTCAAGCAGGTTCCAACACAGACTGATGACCAGAAGCTCTCCAGGACTCCTCTGGT	102551562	bidirectional	NM_001191063	Ccdc27	coiled-coil domain containing 27	-	174804327	174818985	27.3749	28.1848	4.91561	4.80041	29.9863	24.7634	26.976	29.3936	4.92844	4.90277	4.95996	4.64086
ASRNV20031464	0.0131312	0.468169	1.14199	up	noncoding	long noncoding	XR_591089	LOC102547038	RefSeq model	2376	chr2	+	161500831	161517101	TAGAGAAGGAGTCAAGGACTCCCTCCAAACTGCCACACAGACCCACCATCTTCTCGTTCT	102547038	intergenic							48.7168	46.955	5.72797	5.53642	51.7126	45.7211	40.521	53.389	5.70739	5.74856	5.54465	5.5282
ASRNV20009225	0.433573	0.806828	1.73132	up	noncoding	long noncoding	ENSRNOT00000076905	Miat	Ensembl	140	chr12	+	52194504	52194644	AAAGGCTTTACCAAGTTGGTTCTGTCCACAACACAGGGATTGAACCTTCCGAACCTCAAG	102552664	intergenic							23.0003	14.1355	4.4372	3.64532	35.8122	10.1885	9.07732	19.1936	5.18096	3.69344	3.31288	3.97776
ASRNV20032169	0.740118	0.928525	1.02625	up	noncoding	long noncoding	XR_591912	LOC103691988	RefSeq model	5660	chr3	-	177727490	177758657	TTTAGTCATTATGTCATGTTCTCAGCACACTCCTGCAAAAGAACTGGCAAAAACAACCCT	103691988	intergenic							142.984	147.814	7.25072	7.21334	159.471	126.498	118.514	177.115	7.31421	7.18723	7.13842	7.28826
uc.459-_P1	0.678927	0.907101	1.13752	up	noncoding	long noncoding	uc.459-	uc.459	UCR	255	chrX	-	40160660	40160915	TTCAACTGCCACCCCACCTGGTAACCAGCAAAATCATTACAATAAAATTGAGGTACAGTA		natural antisense	NM_001113366	Cnksr2	connector enhancer of kinase suppressor of Ras 2	+	40021055	40261531	94.4206	93.7137	6.65729	6.4714	91.1262	97.715	59.2558	128.172	6.49741	6.81717	6.11819	6.82461
uc.459-_P1	0.678927	0.907101	1.13752	up	noncoding	long noncoding	uc.459-	uc.459	UCR	255	chrX	-	40160660	40160915	TTCAACTGCCACCCCACCTGGTAACCAGCAAAATCATTACAATAAAATTGAGGTACAGTA		natural antisense	NM_021686	Cnksr2	connector enhancer of kinase suppressor of Ras 2	+	40021055	40252425	94.4206	93.7137	6.65729	6.4714	91.1262	97.715	59.2558	128.172	6.49741	6.81717	6.11819	6.82461
ASRNV20000320	0.233321	0.72992	1.18903	up	noncoding	pseudogene	ENSRNOT00000004233	AABR06063248.1	Ensembl	606	chr10	-	22108807	22109415	ATATTGCTGTCTACAGAGCTAAAGGAAAACCTGATGCAGCGAAAAAGGAGGTGGTCAAGG		intergenic							9413.87	8197.56	13.3414	13.0916	8135.92	10691.8	7826.41	8568.72	13.2176	13.4653	13.1725	13.0108
ASRNV20026896	0.531886	0.853813	1.17013	up	noncoding	pseudogene	XR_146442	LOC100361061	RefSeq model	654	chr20	+	44869793	44870433	TGGATGGCCCGGGGCCATCTTCTGGGCCGCCTGGCGGCCATTGTGGCCAAGCAGGTACTG	100361061	intergenic							190.185	169.606	7.663	7.43633	167.355	213.014	158.513	180.699	7.38521	7.94079	7.55624	7.31642
ASRNV20027390	0.868089	0.967073	1.03273	up	noncoding	long noncoding	XR_341034	LOC102548917	RefSeq model	1472	chr16	-	19440329	19450487	TGTGAGTATGAAGAAGATAGTCAATGGGAGGAAATCTTCAGTGAGATTCCGGATCCTGTG	102548917	intergenic							33.1948	35.4406	5.17584	5.12938	30.2477	36.142	31.9767	38.9045	4.94109	5.41059	5.20583	5.05292
ASRNV20006111	0.826909	0.953714	1.04078	up	noncoding	pseudogene	ENSRNOT00000065829	AABR06105576.3	Ensembl	753	chrX	+	75358843	75359597	AGAAAAACAAATACAGGTTGATTGGCCACACCCCATCCTACTGTGATGAGCCACTGTTTG		intergenic							338.539	341.566	8.48694	8.42927	404.382	272.697	265.368	417.763	8.68971	8.28418	8.31644	8.5421
ASRNV20031520	0.722514	0.922805	1.03709	up	noncoding	long noncoding	XR_591152	LOC103690241	RefSeq model	507	chr2	-	196863103	196875848	GGTTCATGAAAACCCCTTCCAACACCCAGGCCAGTACTTTCTACAAATATCCAGGGAATG	103690241	intergenic							30.1412	32.9734	5.05518	5.00264	31.058	29.2244	25.7622	40.1846	4.98163	5.12873	4.89711	5.10817
ASRNV20033893	0.716272	0.919862	1.06004	up	noncoding	long noncoding	XR_593912	LOC103693092	RefSeq model	4179	chr8	+	54285083	54293848	ATCCAGTAATATCTCTCTGGGGCCGAGATGTGGAGAAGTTGCCCGCCCCTCTCTTCCCTT	103693092	intronic antisense	ENSRNOT00000016127	RGD1562914	RGD1562914	-	54289586	54291384	169.269	173.639	7.50096	7.41684	186.13	152.408	125.273	222.006	7.53957	7.46235	7.21957	7.61412
ASRNV20026945	0.209976	0.710543	1.27155	up	noncoding	long noncoding	XR_338462	LOC102551940	RefSeq model	3326	chr10	+	10771715	10777858	GCCTACATGGTCTTATTACCCATAGGGAAGTACAACCAAAGAGAATTAAAATATTACAAG	102551940	intergenic							28.9877	25.5329	4.9717	4.62511	34.8355	23.1399	20.4065	30.6594	5.14174	4.80166	4.53993	4.7103
ASRNV20007187	0.134009	0.619431	1.27385	up	noncoding	pseudogene	ENSRNOT00000072290	AABR06102499.1	Ensembl	1149	chrX	+	7844120	7845269	TAAGTGAGGTTCAGAGCTTCTCTGAAACTCAAACAAAAATGGTCAGGACGCTCGAACGGA		intergenic							51.0441	44.8148	5.79374	5.44455	54.342	47.7463	34.2666	55.363	5.78126	5.80623	5.30251	5.58658
ASRNV20031025	0.75254	0.930618	1.1699	up	noncoding	long noncoding	XR_590574	LOC102551693	RefSeq model	828	chr1	-	229732147	229733083	ATTTGGTATAGTTGCCCATTAAACTGCCCAAGGGACTTCCTGGTGATGTAACTGCCTTGA	102551693	bidirectional	ENSRNOT00000066596	Atl3		+	229733494	229775603	353.731	327.178	8.56654	8.34015	345.613	361.849	415.445	238.911	8.45255	8.68053	8.95648	7.72382
ASRNV20031025	0.75254	0.930618	1.1699	up	noncoding	long noncoding	XR_590574	LOC102551693	RefSeq model	828	chr1	-	229732147	229733083	ATTTGGTATAGTTGCCCATTAAACTGCCCAAGGGACTTCCTGGTGATGTAACTGCCTTGA	102551693	bidirectional	NM_001044241	Atl3	atlastin GTPase 3	+	229733268	229774188	353.731	327.178	8.56654	8.34015	345.613	361.849	415.445	238.911	8.45255	8.68053	8.95648	7.72382
ASRNV20034645	0.415762	0.804556	1.16945	up	noncoding	long noncoding	XR_595009	LOC102548279	RefSeq model	6665	chr11	-	35990482	36019236	CAAGAACAAAGTCAAGTGAACTCCATAAGTTAAATACATATGGGTGCACATTCATACTCA	102548279	intergenic							5.47619	5	2.5723	2.34648	5	5.95239	5	5	2.35069	2.79392	2.35602	2.33694
ASRNV20003969	0.0142094	0.468169	1.09062	up	noncoding	pseudogene	ENSRNOT00000043552	AABR06007477.1	Ensembl	369	chr1	+	168894136	168894507	AAACCTCAGGAAATTCTACAAGGAAAAGAAGTACAAGCCCATAGACCTGCGACCCCAGAA		intron sense-overlapping	NM_031719	Clns1a	chloride nucleotide-sensitive channel 1A	+	168883092	168903322	20660.6	18911.4	14.518	14.3929	19354.7	21966.4	17567.1	20255.7	14.5051	14.5309	14.4007	14.385
ASRNV20005808	0.462972	0.817016	1.16868	up	noncoding	pseudogene	ENSRNOT00000061696	AABR06053292.1	Ensembl	468	chr8	+	11431394	11431868	GGTTATCATTGCTCTCAATGAGAATTTTCTGAAGCTCATTTTCTGGTATGTCAATGAGTA		intergenic							1401.89	1276.53	10.587	10.3621	1588.33	1215.44	997.923	1555.15	10.7923	10.3817	10.2199	10.5043
ASRNV20008787	0.715812	0.919751	1.08572	up	noncoding	long noncoding	ENSRNOT00000075969	Mettl13	Ensembl	1223	chr13	-	85319674	85323094	AATGAATGGGTCTGCTCACTGTAGCCTGGAACCTCCACCCTAAGCCAAATAAACTTTCTT	289159	exon sense-overlapping	NM_001134501	Mettl13	methyltransferase like 13	-	85319678	85333384	2189.49	2038.5	11.1873	11.0686	1750.63	2628.35	1976.23	2100.78	10.9293	11.4453	11.185	10.9522
ASRNV20029426	0.246584	0.734826	1.27087	up	noncoding	long noncoding	XR_357629	LOC103689956	RefSeq model	2341	chr10	+	44847089	44868478	TGCCTATTCCAGCCTTTTCCCAGGCAGGAACCTATTGCTGTTTTAATTAAAAAACAAACC	103689956	exon sense-overlapping	NM_001100674	Map2k3	mitogen activated protein kinase kinase 3	+	44847143	44868478	2687.04	2178.93	11.5055	11.1597	2206.08	3168.01	1948.45	2409.41	11.2921	11.7188	11.1648	11.1546
ASRNV20004262	0.0533196	0.531383	1.35634	up	noncoding	pseudogene	ENSRNOT00000045891	AABR06004235.1	Ensembl	1242	chr1	+	88891130	88893279	ACGCCATTCTCCGCCAGGCTAGAAATCACAAACTTCGGGCGAAAAAGCTGGAAGCGGCAG		intergenic							19799.7	14603.3	14.4451	14.0054	17669.7	21929.7	13984.6	15221.9	14.363	14.5271	14.0722	13.9385
ASRNV20030099	0.947443	0.989372	1.01418	up	noncoding	long noncoding	XR_589353	LOC102549981	RefSeq model	6843	chr9	+	114397704	114417842	CTGCATGCACGTCAAGTACCAGAATAAGGAGGCTGGAGCTTAGCTGACTGCCCCATCTCA	102549981	intronic antisense	NM_001168632	Ptprm	protein tyrosine phosphatase, receptor type, M	-	114341759	115046974	21.1365	23.735	4.55038	4.53006	18.8476	23.4254	20.1647	27.3052	4.27755	4.82321	4.52414	4.53599
ASRNV20032329	0.38258	0.794258	1.20047	up	noncoding	long noncoding	XR_592115	LOC103692123	RefSeq model	901	chr4	+	146383171	146393297	AGAGAAACTCGATATCCTTGGGTGGCCTTGGATTCTTCTGATTTGTTTCTTTGGTGGCAC	103692123	intergenic							77.8626	68.7813	6.38529	6.12169	71.7782	83.9471	63.8827	73.68	6.17383	6.59675	6.22975	6.01363
ASRNV20035968	0.448563	0.810564	1.68938	up	noncoding	long noncoding	XR_597246	LOC103694323	RefSeq model	529	chr19	-	47239176	47308073	AATCCACCGTGTTAGACACCGTCTTGGTCTTTGGAGAACAAGACAGATTATATACTTTGG	103694323	intergenic							39.1244	23.7046	5.25354	4.49704	57.7495	20.4992	28.3031	19.1061	5.86907	4.638	5.02237	3.9717
ASRNV20003745	0.0606378	0.544014	1.3074	up	noncoding	pseudogene	ENSRNOT00000041848	AABR06046926.1	Ensembl	792	chr7	-	568235	569028	TCTGTGACTCGCATTGCCAAGTTGGAAAAGGCAAAGGCTAAGGAAGTCGACACTAAACTT		intergenic							15796	12287.3	14.1138	13.7271	13892.7	17699.2	11417.5	13157.1	14.0193	14.2083	13.7593	13.6949
ASRNV20026681	0.504946	0.839955	1.2039	up	noncoding	long noncoding	NR_077057	Prrt2	RefSeq	1420	chr1	-	205431759	205435166	AAGATCCCCTCCCCCTTGGCCTCTGCTGAAAGCAACAAGGGAACCCCTAAAAGAAGGGCT	361651	exon sense-overlapping	NM_001276470	Prrt2	proline-rich transmembrane protein 2	-	205431759	205435350	2122.78	1876.9	11.1817	10.914	2426.29	1819.28	1391	2362.8	11.4361	10.9273	10.7003	11.1277
ASRNV20032915	0.663505	0.899097	1.09234	up	noncoding	long noncoding	XR_592798	Ccnl2	RefSeq model	4541	chr5	+	176731921	176743703	TTGATGACAGGTGGTGGCATAGTTGCCCATGGCATTACAGTCTTCCTGGTTTTGATTTCA	298686	exon sense-overlapping	ENSRNOT00000025531	Ccnl2		+	176732432	176743690	520.837	491.744	9.1084	8.98097	629.7	411.974	413.548	569.941	9.35862	8.85817	8.94986	9.01208
ASRNV20032915	0.663505	0.899097	1.09234	up	noncoding	long noncoding	XR_592798	Ccnl2	RefSeq model	4541	chr5	+	176731921	176743703	TTGATGACAGGTGGTGGCATAGTTGCCCATGGCATTACAGTCTTCCTGGTTTTGATTTCA	298686	exon sense-overlapping	NM_001013094	Ccnl2	cyclin L2	+	176732447	176738955	520.837	491.744	9.1084	8.98097	629.7	411.974	413.548	569.941	9.35862	8.85817	8.94986	9.01208
uc.233+_P1	0.896308	0.974189	1.02186	up	noncoding	long noncoding	uc.233+	uc.233	UCR	266	chr4	-	7225784	7226050	TGTTAATTCCAGTAATAAAACGAGATGAGAACGCTGGCTGGGTAATTAGCGAGGAGGCTG		intron sense-overlapping	NM_001108616	Agap3	ArfGAP with GTPase domain, ankyrin repeat and PH domain 3	-	7213696	7240039	76.2583	78.3173	6.32208	6.29089	92.6522	59.8643	63.7028	92.9317	6.5237	6.12045	6.22684	6.35494
ASRNV20004577	0.680686	0.907866	1.12974	up	noncoding	pseudogene	ENSRNOT00000048310	AABR06095892.1	Ensembl	990	chr18	+	69314560	69315801	GCTCTCAATGACAACTTTGTAAAGCTCATTTCCTGGTATGACAATGAATACAGCTACAGC		intergenic							18093.1	16259.5	14.3071	14.1311	20680.2	15505.9	12606.5	19912.4	14.6056	14.0086	13.9136	14.3486
ASRNV20008810	0.451776	0.810776	1.22081	up	noncoding	long noncoding	ENSRNOT00000076027	Rn50_X_0564.1	Ensembl	2133	chrX	+	56311240	56313373	GACAAAGGAATGTGTATGGCCTCTTCTCCTTTGTAGTGTCTAATAAATTCTTGATATAGT		intronic antisense	NM_177935	Il1rapl1	interleukin 1 receptor accessory protein-like 1	-	55629810	57548519	764.536	640.768	9.66324	9.3754	636.146	892.926	602.68	678.856	9.37346	9.95303	9.48691	9.26389
uc.448-_P1	0.256185	0.735811	1.04767	up	noncoding	long noncoding	uc.448-	uc.448	UCR	232	chr1	+	95133693	95133925	CTCTCCTCCTGCCACAACAATCAATTCCTCTTATAAATCTGATTAGATTTTATGATGCTT		intergenic							249.524	252.797	8.06828	8.0011	261.757	237.292	209.513	296.081	8.04219	8.09438	7.96731	8.03488
ASRNV20031228	0.48597	0.831304	1.54373	up	noncoding	long noncoding	XR_590809	LOC102554363	RefSeq model	909	chr2	+	12942625	12950754	GCACGGAGCTTTTAGTGATTGGGTTGAATGAGTAAATTGGAATAAATTGCTAACAATAGT	102554363	intergenic							81.6462	49.0608	6.24676	5.62034	123.669	39.623	49.4859	48.6357	6.94887	5.54465	5.85139	5.3893
ASRNV20027439	0.323465	0.771829	1.41306	up	noncoding	long noncoding	XR_341313	LOC102557486	RefSeq model	542	chr17	+	7220299	7220832	ACAAATGCTAGTGGTAGGGTCAACCATCATGGAAGGTCTCCAGAACAGGTAAAGTCAGAA	102557486	intergenic							27.0794	20.8299	4.83588	4.33706	35.5422	18.6165	20.2354	21.4244	5.16936	4.5024	4.52731	4.1468
ASRNV20028043	0.779505	0.939871	1.08598	up	noncoding	long noncoding	XR_344838	LOC102550017	RefSeq model	1619	chr3	+	17856053	17858955	TTTTATTATTCATAAAGCGGAGAGTGTATTTCCTGCGTTCCGGGTTGTTAATGTGTCGCT	102550017	intergenic							60.8715	58.8668	6.00953	5.89053	74.0247	47.7183	62.6129	55.1208	6.2137	5.80535	6.20175	5.57931
ASRNV20003007	0.00835645	0.448483	1.29693	up	noncoding	pseudogene	ENSRNOT00000036001	AABR06085983.1	Ensembl	813	chr15	-	111663470	111664285	TATTAGGACCAATTATAATGACAGATATCACGAGATCCGCAGTCACTGCGGAGGCAACGT		intergenic							5765.87	4670.69	12.6509	12.2758	5441.95	6089.8	4356.15	4985.23	12.661	12.6409	12.3088	12.2428
ASRNV20031769	0.0855645	0.57014	1.26606	up	noncoding	long noncoding	XR_591441	LOC100911266	RefSeq model	937	chr3	-	9451194	9454079	CTCAGTTGAGATCCAGAAGCCAGGAAGAAGGAAGGGGGCCTACTTATTGGCCAAGATGGC	100911266	intergenic							379.237	312.264	8.66919	8.32884	395.684	362.791	287.87	336.658	8.65398	8.6844	8.43427	8.22341
ASRNV20031650	0.513901	0.845962	1.09688	up	noncoding	long noncoding	XR_591310	LOC102555173	RefSeq model	1127	chr2	-	243997399	244016509	TTATACAACTCTTAGTCCAGAGGCTGGAACCTGAGGACAGAGTGGACTGCCAGAATCCAT	102555173	intergenic							5.43709	5.41084	2.51787	2.38447	5	5.87418	5	5.82169	2.35069	2.68506	2.35602	2.41292
ASRNV20027170	0.20185	0.703198	1.32848	up	noncoding	long noncoding	XR_339660	LOC102550524	RefSeq model	3195	chr13	-	31080042	31084552	GTAGTAACACAGTTGATAAGAGGGCAGGTCCTTTTTATCTGTGACAGAGCATTTTCATTT	102550524	intergenic							19.0519	16.8115	4.41128	4.0015	17.9832	20.1207	15.2472	18.3759	4.21348	4.60907	4.09484	3.90816
ASRNV20027830	0.293203	0.757428	1.55456	up	noncoding	long noncoding	XR_343608	LOC102553657	RefSeq model	824	chr1	-	283175400	283178790	ACAAATCTATGCTGCACTACCAGCAGTTCTCTGTTCTGGCAAAAATCACAATAAAAAATA	102553657	intergenic							1146.49	744.11	10.2384	9.60187	879.205	1413.77	779.85	708.37	9.87692	10.5998	9.8707	9.33304
ASRNV20037149	0.0142844	0.468169	2.52923	up	noncoding	long noncoding	XR_601634	LOC103695335	RefSeq model	3173	chr11	+	42262590	42265786	ATTAAAAGCTCCAGCTAAATCCAAAGTTCTTGATCAACAACTGTCACCTCTGCACCAACT	103695335	intergenic							50.9872	22.5607	5.79301	4.45431	49.7414	52.2329	20.3834	24.738	5.65423	5.93179	4.53737	4.37125
ASRNV20030294	0.401871	0.802404	1.30095	up	noncoding	long noncoding	XR_589639	LOC102547492	RefSeq model	179	chr12	-	108896	109394	GTCTGACAAGAGATGAAATTGCTTCTTGTGGTTATGAAGGCAGGTATGGAGAAGCTAAGT	102547492	intergenic							110.433	88.2364	6.86436	6.4848	129.951	90.9141	95.05	81.4228	7.02012	6.70861	6.80892	6.16068
ASRNV20004909	0.773774	0.938129	1.09172	up	noncoding	pseudogene	ENSRNOT00000051003	AABR06086840.1	Ensembl	462	chr16	+	19815932	19816400	ATTATGGATCTGACATGCTGCCTGGAGAAACCTGCCAAGTATGATGACATCAAGAAGGTG		intergenic							17100.5	15763.7	14.211	14.0844	19830.7	14370.3	12320.9	19206.6	14.5406	13.8813	13.8846	14.2841
ASRNV20035988	0.0153185	0.468543	1.55951	up	noncoding	long noncoding	XR_597276	LOC103694348	RefSeq model	546	chr19	-	63920200	63924361	TACATAGCAGATGTCCCCACGACACTGGCTCCTGCTGCCCATTAGAGACTGTGAGTCCTG	103694348	intergenic							273.903	186.931	8.19937	7.55828	276.796	271.011	155.638	218.225	8.12478	8.27397	7.52862	7.58794
ASRNV20034406	0.0418614	0.511019	1.10699	up	noncoding	long noncoding	XR_594738	LOC102554974	RefSeq model	2269	chr10	-	53412980	53415589	AACCAAACCCTTTGTAGGACCTGCTTTGAGCTAAGGAAAAATGGTGGGTGGAACAGTGTT	102554974	intergenic							18.1153	19.1753	4.34104	4.1944	19.2524	16.9782	16.2323	22.1182	4.31026	4.37181	4.19079	4.19801
ASRNV20027982	0.113173	0.600889	1.80261	up	noncoding	long noncoding	XR_344493	LOC102550012	RefSeq model	1164	chr2	-	216052348	216066514	AGCTATAAAGTAATATGAGTGGGCTGAGCAGAGTTATAAAAGGTAGGTAGGTACTCATAC	102550012	intergenic							26.5527	16.9475	4.86376	4.01367	30.0689	23.0365	17.6562	16.2388	4.93183	4.79568	4.3194	3.70794
ASRNV20030282	0.480438	0.829715	1.25511	up	noncoding	long noncoding	XR_589624	LOC103690786	RefSeq model	257	chr12	-	108896	380414	GAGATGAAATTGCTTCTTGTGGTTATGAAAGCAGGTATGGAGAAGCTAAGTGAGTTCTAT	103690786	intergenic							44.5376	38.9086	5.59474	5.26692	49.4991	39.576	43.0762	34.7409	5.64716	5.54231	5.6445	4.88933
ASRNV20006169	0.77791	0.93893	1.0578	up	noncoding	long noncoding	ENSRNOT00000066293	Ccdc171	Ensembl	1448	chr5	+	105651511	105735254	ATTGGGCCATATTTGATGTGAAGCAAGTTTATCCCCTTCCCCCGCCATGTATCATGAGAT	502957	intergenic							283.854	288.885	8.23793	8.15686	327.831	239.877	205.415	372.355	8.36582	8.11004	7.9401	8.37362
ASRNV20007121	0.105739	0.596098	1.13191	up	noncoding	pseudogene	ENSRNOT00000072137	AABR06088588.1	Ensembl	525	chr16	-	59160367	59160896	CAACAAAAAGTTGTGAATTTCTCATATGATGACTTCATCCAGTGTGTCATGACCGTTTAA		intergenic							404.683	374.149	8.76487	8.58611	407.435	401.93	316.519	431.779	8.70242	8.82733	8.57606	8.59616
ASRNV20035868	0.866354	0.96636	1.0688	up	noncoding	long noncoding	XR_597102	LOC103694274	RefSeq model	561	chr19	+	333473	338013	ATAATAAATTATGAGTAGGATTAGAAAACCCCAAGCCTCTTCCAGGTCCTAAGAGAGCAA	103694274	intronic antisense	ENSRNOT00000071264	LOC100912892	DNA-directed RNA polymerase II subunit GRINL1A-like	-	300200	437406	953.103	899.604	9.97077	9.87478	1233.28	672.927	945.706	853.502	10.3932	9.54831	10.1484	9.60114
ASRNV20007744	0.0182594	0.484478	1.69065	up	noncoding	pseudogene	ENSRNOT00000073542	AABR06025878.1	Ensembl	672	chr3	-	120723112	120723786	CCGGCTGTCAGGAAGCTCTTTGTCTCTCAGCAAGTCCTACAGTACAACTGTGCCAACTGA		intronic antisense	NM_017052	Sord	sorbitol dehydrogenase	+	120716980	120746951	76.047	49.1376	6.34453	5.58695	82.2942	69.7998	38.7697	59.5054	6.35694	6.33213	5.4839	5.69001
ASRNV20036215	0.56759	0.867836	1.07026	up	noncoding	long noncoding	XR_597621	LOC100361265	RefSeq model	2138	chrX	-	72524611	72528298	CTGGGAATGCAGTGAAGGCGGTGACGGTTTTCCCTCAGACTGTTCCTGCAGGGCAGAAAC	100361265	exon sense-overlapping	ENSRNOT00000037212	LOC100361265	rCG64283-like	-	72524618	72528189	18.8566	20.7006	4.39219	4.29423	21.4883	16.2248	16.0547	25.3466	4.47183	4.31256	4.17372	4.41474
ASRNV20001414	0.147383	0.635537	1.56364	up	noncoding	pseudogene	ENSRNOT00000017963	AABR06094665.1	Ensembl	411	chr18	+	30464846	30465259	TCTGCCCACACAGACTGTCACCTCTGTGACTTCTTGGAAAGCCACTTCCTGGATAAGGAG		intergenic							9024.03	6194.93	13.2922	12.6473	9527.72	8520.33	4671.83	7718.03	13.4476	13.1367	12.415	12.8795
uc.156-_P1	0.54925	0.860177	1.12366	up	noncoding	long noncoding	uc.156-	uc.156	UCR	213	chr2	+	43711248	43711461	TGTTGTTGGCTGGCTCTGAAAAATCAGAACATTAGAAATGGTTCGCTTCACTTGTGCAAA		intergenic							27.2444	26.6773	4.89089	4.72269	32.653	21.8358	25.5871	27.7676	5.05888	4.72291	4.88779	4.55758
ASRNV20004104	0.262279	0.738243	1.07181	up	noncoding	pseudogene	ENSRNOT00000044612	AABR06032065.1	Ensembl	390	chr4	-	180060623	180061023	AAGTTTAAGGAGGCATACAAGACAGGGAAGAACAAATGGTTTTTCCAGAAGCTTGCTTTT		intronic antisense	ENSRNOT00000074321	AABR06032074.1		+	180049455	180186397	16321.5	15261	14.164	14.064	14719.8	17923.2	14064.9	16457.1	14.1015	14.2265	14.0807	14.0472
ASRNV20004174	0.0861629	0.571756	1.16467	up	noncoding	pseudogene	ENSRNOT00000045213	AABR06020624.1	Ensembl	447	chr2	-	252299638	252300089	AAAGCTCCAGCTAAGGCCCAGACTGCAGCTCCAGCTCAGGCTCCCAAAGGTCCCAGGAGT		intergenic							7533.9	6809.38	13.0391	12.8191	7320.22	7747.59	5888.3	7730.46	13.0656	13.0125	12.7553	12.8829
ASRNV20030638	0.907357	0.977987	1.01764	up	noncoding	long noncoding	XR_590119	LOC103691080	RefSeq model	299	chr1	-	89917483	89918254	AAAGGTGTGTGCCACCATCGCCCATCGAGCCAAGGTGTTCAAGATCAGCCTGTGCAAACC	103691080	natural antisense	NM_001107501	Clip3	CAP-GLY domain containing linker protein 3	+	89906479	89921238	837.095	846.372	9.81093	9.7857	752.64	921.549	766.543	926.201	9.62948	9.99238	9.84762	9.72378
ASRNV20000412	0.121495	0.608327	1.25268	up	noncoding	pseudogene	ENSRNOT00000005432	AABR06080535.1	Ensembl	1062	chr14	-	92831926	92832988	TTTGGCACTATTGGAATGAGGCCCAACGCCAAAAACAATCGTGACTTGGACTTTACCATC		intergenic							6349.21	5313.88	12.7847	12.4596	5490.34	7208.08	4638.59	5989.18	12.6721	12.8972	12.4053	12.514
ASRNV20034906	0.00832298	0.448483	3.39881	up	noncoding	pseudogene	XR_595567	LOC100362543	RefSeq model	1377	chr13	-	95665043	95755584	CCGCCGCTTCATCTACAGCCTTCCTTTGAAAGCAACTTACCACCAGGCTGGATATTTGGT	100362543	exon sense-overlapping	ENSRNOT00000073643	LOC100911825	low affinity immunoglobulin gamma Fc region receptor III-like	-	95738632	95747224	2407.27	743.008	11.3597	9.59468	2115.64	2698.9	687.734	798.282	11.2253	11.4941	9.68525	9.50411
ASRNV20034906	0.00832298	0.448483	3.39881	up	noncoding	pseudogene	XR_595567	LOC100362543	RefSeq model	1377	chr13	-	95665043	95755584	CCGCCGCTTCATCTACAGCCTTCCTTTGAAAGCAACTTACCACCAGGCTGGATATTTGGT	100362543	exon sense-overlapping	NM_001135992	LOC498276	Fc gamma receptor II beta	-	95738131	95748528	2407.27	743.008	11.3597	9.59468	2115.64	2698.9	687.734	798.282	11.2253	11.4941	9.68525	9.50411
ASRNV20034906	0.00832298	0.448483	3.39881	up	noncoding	pseudogene	XR_595567	LOC100362543	RefSeq model	1377	chr13	-	95665043	95755584	CCGCCGCTTCATCTACAGCCTTCCTTTGAAAGCAACTTACCACCAGGCTGGATATTTGGT	100362543	exon sense-overlapping	NM_053843	Fcgr2a	Fc fragment of IgG, low affinity IIa, receptor	-	95665161	95678254	2407.27	743.008	11.3597	9.59468	2115.64	2698.9	687.734	798.282	11.2253	11.4941	9.68525	9.50411
ASRNV20034906	0.00832298	0.448483	3.39881	up	noncoding	pseudogene	XR_595567	LOC100362543	RefSeq model	1377	chr13	-	95665043	95755584	CCGCCGCTTCATCTACAGCCTTCCTTTGAAAGCAACTTACCACCAGGCTGGATATTTGGT	100362543	intron sense-overlapping	ENSRNOT00000004204	AABR06076168.2		-	95687141	95695340	2407.27	743.008	11.3597	9.59468	2115.64	2698.9	687.734	798.282	11.2253	11.4941	9.68525	9.50411
ASRNV20034906	0.00832298	0.448483	3.39881	up	noncoding	pseudogene	XR_595567	LOC100362543	RefSeq model	1377	chr13	-	95665043	95755584	CCGCCGCTTCATCTACAGCCTTCCTTTGAAAGCAACTTACCACCAGGCTGGATATTTGGT	100362543	intron sense-overlapping	ENSRNOT00000047349	Fcgr2a		-	95687141	95715880	2407.27	743.008	11.3597	9.59468	2115.64	2698.9	687.734	798.282	11.2253	11.4941	9.68525	9.50411
ASRNV20034906	0.00832298	0.448483	3.39881	up	noncoding	pseudogene	XR_595567	LOC100362543	RefSeq model	1377	chr13	-	95665043	95755584	CCGCCGCTTCATCTACAGCCTTCCTTTGAAAGCAACTTACCACCAGGCTGGATATTTGGT	100362543	intron sense-overlapping	ENSRNOT00000071728	AABR06076168.1		-	95665414	95673365	2407.27	743.008	11.3597	9.59468	2115.64	2698.9	687.734	798.282	11.2253	11.4941	9.68525	9.50411
ASRNV20034906	0.00832298	0.448483	3.39881	up	noncoding	pseudogene	XR_595567	LOC100362543	RefSeq model	1377	chr13	-	95665043	95755584	CCGCCGCTTCATCTACAGCCTTCCTTTGAAAGCAACTTACCACCAGGCTGGATATTTGGT	100362543	intron sense-overlapping	ENSRNOT00000071897	Fcgr2a		-	95706963	95715042	2407.27	743.008	11.3597	9.59468	2115.64	2698.9	687.734	798.282	11.2253	11.4941	9.68525	9.50411
ASRNV20034906	0.00832298	0.448483	3.39881	up	noncoding	pseudogene	XR_595567	LOC100362543	RefSeq model	1377	chr13	-	95665043	95755584	CCGCCGCTTCATCTACAGCCTTCCTTTGAAAGCAACTTACCACCAGGCTGGATATTTGGT	100362543	intron sense-overlapping	NM_001135992	LOC498276	Fc gamma receptor II beta	-	95687141	95697538	2407.27	743.008	11.3597	9.59468	2115.64	2698.9	687.734	798.282	11.2253	11.4941	9.68525	9.50411
ASRNV20001868	0.437725	0.807122	1.04935	up	noncoding	pseudogene	ENSRNOT00000023972	AABR06019789.1	Ensembl	600	chr2	+	228162140	228162740	AGGGGCCTCTTTATTATTGATGATAAAGGTATCCTTCGCCAGATAACAATAAATGATCTT		intergenic							5839.62	5795.75	12.6622	12.5927	5182.47	6496.77	5292.67	6298.82	12.59	12.7344	12.596	12.5894
ASRNV20000611	0.0530894	0.531286	1.27975	up	noncoding	pseudogene	ENSRNOT00000007670	AABR06023842.1	Ensembl	795	chr3	+	58951661	58952457	GCTCCCATTGCCAAGCTGGGAAAGGCAAAGGCTGAAGAACTCGCCACTGAACTGGGTTAA		intronic antisense	ENSRNOT00000007832	Ttc21b		-	58917759	58990221	20194.1	15875.6	14.4735	14.1176	18015.3	22372.9	14634	17117.1	14.3888	14.5581	14.1291	14.1061
ASRNV20000611	0.0530894	0.531286	1.27975	up	noncoding	pseudogene	ENSRNOT00000007670	AABR06023842.1	Ensembl	795	chr3	+	58951661	58952457	GCTCCCATTGCCAAGCTGGGAAAGGCAAAGGCTGAAGAACTCGCCACTGAACTGGGTTAA		intronic antisense	NM_001191737	Ttc21b	tetratricopeptide repeat domain 21B	-	58917759	58990221	20194.1	15875.6	14.4735	14.1176	18015.3	22372.9	14634	17117.1	14.3888	14.5581	14.1291	14.1061
ASRNV20036797	0.462745	0.817016	1.50463	up	noncoding	long noncoding	XR_600080	LOC103695144	RefSeq model	269	chr2	+	176158826	176192664	AAATCCCTTGCCTTGAAATCCGAGTTCAGTTCCAGGAACCCATGTAAAAGGAGAGAACTG	103695144	intronic antisense	NM_001127530	LOC302022	similar to nidogen 2 protein	-	176099246	176179301	351.444	245.807	8.52772	7.93831	442.167	260.721	305.184	186.429	8.83153	8.22391	8.51778	7.35884
ASRNV20031488	0.855107	0.962481	1.02579	up	noncoding	long noncoding	XR_591116	LOC365085	RefSeq model	1945	chr2	-	176093120	176179594	TTCAAATCAAAGGCTAATCCGAGCTGTGTGGATGTTGGCACCATGTCTCCAGATTCTGAT	365085	exon sense-overlapping	NM_001127530	LOC302022	similar to nidogen 2 protein	-	176099246	176179301	77.2993	79.8446	6.37685	6.34011	74.9694	79.6291	73.5064	86.1829	6.22742	6.52628	6.43573	6.2445
ASRNV20034981	0.766978	0.934946	1.00842	up	noncoding	long noncoding	XR_595743	LOC102554132	RefSeq model	855	chr14	-	19106039	19118441	TTCCTCTCAAGTCCAGCAGGGTCTCATGTAGCCCAGGCTGGCCGAGTGTCAGGATTATAG	102554132	intergenic							256.453	267.32	8.10702	8.09492	275.788	237.119	232.769	301.871	8.12027	8.09377	8.12808	8.06175
ASRNV20030067	0.787891	0.943043	1.06758	up	noncoding	long noncoding	XR_589317	LOC102554403	RefSeq model	789	chr11	-	77276580	77280100	TTCAACAGGAAGTGATTTGGCTGGCTGTTTGAAGCGTGTATCGTGGTTTCTGTTGGAAAG	102554403	intergenic							27.5019	28.7084	4.91572	4.82137	23.6781	31.3256	25.1118	32.305	4.61051	5.22093	4.85781	4.78493
ASRNV20032946	0.545484	0.858997	1.09913	up	noncoding	long noncoding	XR_592832	LOC103692535	RefSeq model	1839	chr6	-	3357411	3359314	AGACTGCGTCCTGAGTGATTACATGGCTTGCCAACAGATGGGCCTGTAGTGGCACCGAGA	103692535	intron sense-overlapping	NM_133407	Map4k3	mitogen-activated protein kinase kinase kinase kinase 3	-	3247186	3414716	15.1365	16.7373	4.10154	3.96517	14.8622	15.4108	12.8626	20.6121	3.95992	4.24316	3.84006	4.09029
ASRNV20008922	0.656642	0.897797	1.04381	up	noncoding	pseudogene	ENSRNOT00000076229	Rn50_5_0814.33	Ensembl	223	chr5	-	81372692	81373586	ACGTGTACAAGGATACAAAGCTAGAGAACTGCAGCAATCCAGCCTCAATGAATAAGGACA		intergenic							20.9361	22.7079	4.52553	4.46368	24.4852	17.387	19.2557	26.16	4.64513	4.40593	4.46069	4.46666
ASRNV20027838	0.886285	0.972557	1.01002	up	noncoding	long noncoding	XR_343649	LOC102554592	RefSeq model	1010	chr1	+	287048904	287058768	TATGACTCAGTTATCCCTCCAGCTCCATGAGATTTAAAACCTGGAGTCCTAGGAAGGCAT	102554592	intergenic							32.044	35.1835	5.13033	5.11594	36.5978	27.4903	30.7554	39.6115	5.21285	5.0478	5.14894	5.08294
ASRNV20028780	0.0922672	0.582735	6.65753	up	noncoding	long noncoding	XR_349314	LOC102555426	RefSeq model	2358	chr9	-	118546459	118554872	CCAACCTACACCTGTACACATTTGTTTTGGTCCCTATCTTAATAAAGCTCAGAAATTCCA	102555426	intronic antisense	NM_001304287	Dlgap1	discs large homolog associated protein 1	+	118298084	118615555	131.32	19.0842	6.94397	4.20899	66.6612	195.979	18.5105	19.6579	6.07083	7.81711	4.40029	4.01768
ASRNV20028780	0.0922672	0.582735	6.65753	up	noncoding	long noncoding	XR_349314	LOC102555426	RefSeq model	2358	chr9	-	118546459	118554872	CCAACCTACACCTGTACACATTTGTTTTGGTCCCTATCTTAATAAAGCTCAGAAATTCCA	102555426	intronic antisense	NM_022946	Dlgap1	discs large homolog associated protein 1	+	118045332	118615555	131.32	19.0842	6.94397	4.20899	66.6612	195.979	18.5105	19.6579	6.07083	7.81711	4.40029	4.01768
ASRNV20000814	0.835224	0.954833	1.10591	up	noncoding	pseudogene	ENSRNOT00000010275	AABR06022345.1	Ensembl	1329	chr3	+	21066871	21068208	TCACCACCGAGCTCAGAGCCTGGAAGTCCTGAGAGACAAGCTGAGATGCTCCAGAATTTA		intergenic							48.0107	43.6051	5.5491	5.40387	70.4628	25.5585	33.4393	53.7708	6.14885	4.94934	5.26912	5.53861
ASRNV20029150	0.226808	0.723617	1.11637	up	noncoding	long noncoding	XR_353787	RGD1309621	RefSeq model	6978	chr4	+	247997777	248024191	CTTCGGTTCTATACATTTAGGTGAGCTTTTGGTTGTTTTTATTAAGCTAAAATGGAGGAG	316982	exon sense-overlapping	ENSRNOT00000055437	RGD1309621	similar to hypothetical protein FLJ10652	+	248014737	248023483	60.9019	59.755	6.04586	5.88705	62.6738	59.1301	48.3749	71.135	5.98789	6.10384	5.81548	5.95862
ASRNV20008131	0.119751	0.608327	1.19859	up	noncoding	pseudogene	ENSRNOT00000074439	AABR06104153.1	Ensembl	372	chrX	+	44458073	44458445	TTTGGTGTCATTTGCCTGGAAGACCTCATCCATGAAATTGCCTTCCCTGGGAAACATTTC		intergenic							740.2	640.203	9.63873	9.37739	718.831	761.568	578.155	702.251	9.55626	9.72119	9.43327	9.32151
ASRNV20036131	0.755053	0.930773	1.02201	up	noncoding	pseudogene	XR_597442	LOC100361476	RefSeq model	3046	chr10	-	24660316	24663325	TTGTGGGCCGGGCAGCCATTTTGGGAAGAGCTTTGTTATGGTTGTGGGCTAGTCACCTCT	100361476	intergenic							42.3668	45.3522	5.52479	5.49338	47.2242	37.5095	40.9513	49.753	5.58052	5.46905	5.56136	5.42539
ASRNV20037106	0.664447	0.899097	1.04403	up	noncoding	long noncoding	XR_601405	LOC102547703	RefSeq model	5357	chr6	-	62067778	62076459	AACTGTCTGCTCTGCTCTGGCAGGGATGGAGTCCAAGGATTGGCTGGACTCTTGTGAGAG	102547703	intergenic							122.445	125.426	7.02776	6.9656	135.584	109.307	97.6231	153.229	7.07794	6.97758	6.85286	7.07833
uc.249+_P1	0.188156	0.690716	1.84333	up	noncoding	long noncoding	uc.249+	uc.249	UCR	260	chr5	+	96563434	96563694	GTCTGAGACTCTTGAGATGGTATTTGAATAGGAATGGTATAATTTGGGGGAAAGTGCCTG		intergenic							10.5996	6.6281	3.53563	2.65331	14.8039	6.39519	6.42954	6.82665	3.95283	3.11842	2.81846	2.48816
ASRNV20031567	0.916116	0.980632	1.01697	up	noncoding	long noncoding	XR_591210	LOC103691628	RefSeq model	2145	chr2	+	211889899	211892999	TTCCCCTGTCTTAGTACCTGCTGTATTTATTCTTGACAAATAAATGCTGAGTTCATCAGT	103691628	exon sense-overlapping	ENSRNOT00000045938	AABR06019050.2		+	211891811	211892213	20.9521	23.4203	4.5167	4.49242	25.3895	16.5147	18.4633	28.3773	4.69559	4.3378	4.39464	4.59021
ASRNV20027819	0.14891	0.637735	1.618	up	noncoding	long noncoding	XR_343531	LOC102554176	RefSeq model	685	chr1	-	268826979	268827864	ACTGAAGGCTGCTGGGAAACGGGTATCTATTACAAAATAAATCAGAGTCATGAAAACACA	102554176	intergenic							18.1432	13.1429	4.29733	3.60312	23.3967	12.8897	11.3222	14.9636	4.59681	3.99785	3.64793	3.55831
ASRNV20034613	0.684473	0.909744	1.02174	up	noncoding	long noncoding	XR_594976	LOC102556241	RefSeq model	4609	chr11	-	18855580	18864531	GAGGAAGAAGCCTAACCTCTTAGGTTATTTCCTGGCCTCCCTTCTGTGACCTATGACCGA	102556241	intergenic							218.983	227.844	7.87508	7.84405	234.037	203.929	183.716	271.972	7.87675	7.87341	7.7781	7.91001
uc.47-_P1	0.845678	0.957946	1.01716	up	noncoding	long noncoding	uc.47-	uc.47	UCR	227	chr6	+	53842615	53842842	AATCCAAAATTTCAAAGTGTGATGGATGTCAGCTCCCGATTTGGTGTGTGTGAGGTCACC		intergenic							25.1946	27.6284	4.79584	4.7713	27.2567	23.1326	25.5365	29.7204	4.79022	4.80147	4.88226	4.66034
ASRNV20030034	0.856708	0.962907	1.00691	up	noncoding	long noncoding	XR_589278	LOC102548134	RefSeq model	4319	chr9	+	80067038	80075767	AAGTGTGGAGCTCCTGCCTTTGTCTTCCTTTGTAAAGAAATTCTAGACAACGCTTTCAAG	102548134	bidirectional	NM_017056	Tnp1	transition protein 1	-	80066299	80066908	111.925	118.251	6.90918	6.89925	116.151	107.7	100.688	135.813	6.86086	6.95749	6.8951	6.9034
ASRNV20027240	0.370792	0.791459	1.14487	up	noncoding	long noncoding	XR_340151	LOC100911553	RefSeq model	3663	chr14	+	10786741	10797690	TTTATATAAGGCCTGGTGACCTCAGTTAATTCCTGGGATCCACAGTGTGGAAGAAGAGAC	100911553	intergenic							388.473	353.686	8.69806	8.50288	363.34	413.605	309.036	398.335	8.53104	8.86509	8.53704	8.46872
ASRNV20004943	0.0568131	0.537822	1.30185	up	noncoding	pseudogene	ENSRNOT00000051336	LOC102551815	Ensembl	825	chr16	-	56526916	56527746	TCCTGACACCTCTGGTGCTTGCGATGCTTCGGCCAAGTTCTGGGATGTCCAAGAAGGGAT	102551815	intron sense-overlapping	ENSRNOT00000017339	Msr1		-	56517028	56597077	656.148	533.338	9.46616	9.0856	701.88	610.415	431.219	635.458	9.52225	9.41008	9.00918	9.16202
ASRNV20004943	0.0568131	0.537822	1.30185	up	noncoding	pseudogene	ENSRNOT00000051336	LOC102551815	Ensembl	825	chr16	-	56526916	56527746	TCCTGACACCTCTGGTGCTTGCGATGCTTCGGCCAAGTTCTGGGATGTCCAAGAAGGGAT	102551815	intron sense-overlapping	NM_001191939	Msr1	macrophage scavenger receptor 1	-	56517028	56582240	656.148	533.338	9.46616	9.0856	701.88	610.415	431.219	635.458	9.52225	9.41008	9.00918	9.16202
ASRNV20003045	0.629202	0.89166	1.05637	up	noncoding	pseudogene	ENSRNOT00000036248	AABR06060070.1	Ensembl	369	chr9	+	49079375	49079747	TACAAGAGAGAGAAGTACAAGCCCCTGGACCTGCTACCCAAGAAGACGAGAGCCATGGGC		intergenic							17569.7	16385.1	14.2523	14.1732	15014.3	20125.2	15706	17064.2	14.1319	14.3726	14.2448	14.1015
ASRNV20034792	0.4118	0.804556	1.12568	up	noncoding	long noncoding	XR_595286	LOC685181	RefSeq model	135	chr12	+	22111791	22112274	AGAATCTGGCTATGGCTCGGATCCTCCTTCTTTTCCTGTCGGCAGCATGTCTGCACACTG	685181	exon sense-overlapping	ENSRNOT00000073627	AABR06070872.1		+	22111794	22117672	61.312	59.2858	6.03742	5.86661	70.9461	51.6779	46.4662	72.1054	6.15871	5.91612	5.7532	5.98002
ASRNV20034792	0.4118	0.804556	1.12568	up	noncoding	long noncoding	XR_595286	LOC685181	RefSeq model	135	chr12	+	22111791	22112274	AGAATCTGGCTATGGCTCGGATCCTCCTTCTTTTCCTGTCGGCAGCATGTCTGCACACTG	685181	intron sense-overlapping	ENSRNOT00000072303	RGD1559588	similar to cell surface receptor FDFACT	+	21770510	22118689	61.312	59.2858	6.03742	5.86661	70.9461	51.6779	46.4662	72.1054	6.15871	5.91612	5.7532	5.98002
ASRNV20007746	0.164295	0.658958	1.24859	up	noncoding	pseudogene	ENSRNOT00000073548	AABR06082225.1	Ensembl	816	chr15	+	19441229	19442053	TTCAATCTGACTCTCAAAGGGCATGCCAAGTGTGTGGAGTTCGTGAAGAGTTTCAACTTG		intron sense-overlapping	ENSRNOT00000012153	Cadps		+	19278580	19669176	215.744	183.766	7.8448	7.52449	248.9	182.588	146.358	221.174	7.96844	7.72116	7.44164	7.60735
ASRNV20007746	0.164295	0.658958	1.24859	up	noncoding	pseudogene	ENSRNOT00000073548	AABR06082225.1	Ensembl	816	chr15	+	19441229	19442053	TTCAATCTGACTCTCAAAGGGCATGCCAAGTGTGTGGAGTTCGTGAAGAGTTTCAACTTG		intron sense-overlapping	NM_013219	Cadps	Ca2+ dependent secretion activator	+	19278580	19669176	215.744	183.766	7.8448	7.52449	248.9	182.588	146.358	221.174	7.96844	7.72116	7.44164	7.60735
ASRNV20033302	0.37559	0.79396	1.27025	up	noncoding	long noncoding	XR_593246	LOC102553109	RefSeq model	1599	chr7	-	3297635	3303045	AGGGAACAAGGTGCAGACCAGAGAATACCAAAGGGTGCCATGTCTTGCCTATAATGTGTT	102553109	bidirectional	NM_017125	Cd63	Cd63 molecule	+	3303448	3305798	23.3334	21.1674	4.68733	4.34222	20.2741	26.3926	17.476	24.8589	4.38486	4.98979	4.30097	4.38347
ASRNV20032170	0.110254	0.599434	1.08485	up	noncoding	long noncoding	XR_591913	LOC103691989	RefSeq model	6038	chr3	-	177832882	177839039	TGAAAAGTATAAAAATGCCCTCAGTGCCCATTATCACTTCCTCTGTCAGTGGACTTGCGG	103691989	intronic antisense	NM_001108966	Rab22a	RAB22A, member RAS oncogene family	+	177802638	177849268	91.8252	89.7647	6.61735	6.49986	100.805	82.8449	77.7395	101.79	6.65464	6.58007	6.52051	6.4792
ASRNV20009195	0.887929	0.972557	1.01799	up	noncoding	long noncoding	ENSRNOT00000076838	Rn50_5_0825.2	Ensembl	657	chr5	-	82485119	82485776	TTGGCTCACTATGAACTGGACAGAGATGGGTGACATGGTTGGCCTGTCCCATTAAATAAA		intergenic							311.775	318.008	8.3812	8.35547	331.562	291.988	305.017	330.998	8.38351	8.37888	8.51675	8.1942
ASRNV20008998	0.763294	0.934526	1.01635	up	noncoding	pseudogene	ENSRNOT00000076406	Rn50_X_0636.1	Ensembl	862	chrX	-	63518713	63519575	ACTGGAGGGCATCCCCAAGATCACAGGGAGAGGCATAGTGTCTCTTAATGGTCACTGTGG		intergenic							120.708	124.866	7.00713	6.98374	134.645	106.771	108.657	141.075	7.06876	6.94551	7.01226	6.95522
ASRNV20009153	0.800516	0.946277	1.03429	up	noncoding	pseudogene	ENSRNOT00000076743	Rn50_13_0880.2	Ensembl	387	chr13	-	87914933	87915320	AAGGCGGCAGCCAAGAATTAATGCACCCTCTTCCAATAAACAATCGTTCCTACCAAAAAA		intergenic							22.5474	24.9493	4.6304	4.58176	26.0979	18.9969	19.0797	30.8189	4.73022	4.53058	4.44543	4.71809
uc.234-_P1	0.928299	0.984236	1.00678	up	noncoding	long noncoding	uc.234-	uc.234	UCR	272	chr4	-	2441660	2441932	GGTGATTGGTGCAGGCAGAGTCTAAATGGCTTCATATTTCATTTTAGGTTTAATAGAAAT		intergenic							21.9726	24.9006	4.61893	4.60918	22.9123	21.0328	22.6105	27.1908	4.56567	4.67219	4.68897	4.52939
ASRNV20000609	0.98791	0.997702	1.00192	up	noncoding	long noncoding	ENSRNOT00000007660	Astn1	Ensembl	6876	chr13	+	80970700	81285187	TCCTGGATGGCTATGAGTATGACATCACAGACCTGCGTCCCCCAGTGCGGCACGAATGTA	304900	exon sense-overlapping	NM_001170603	Astn1	astrotactin 1	+	80970384	81285187	1135.5	1195.89	10.2687	10.2659	1077.66	1193.35	931.471	1460.31	10.1823	10.355	10.129	10.4028
ASRNV20036547	0.888838	0.972557	1.00865	up	noncoding	long noncoding	XR_598752	LOC103695013	RefSeq model	1223	chr1	+	78482986	78624786	ACTGGTTTCAATCCTGCCAGGTCTTGCCCCTCATTTTGTTTTATTTTACCTATCATGTGT	103695013	intergenic							158.472	166.359	7.41195	7.39954	161.81	155.135	143.065	189.652	7.33438	7.48953	7.4116	7.38747
ASRNV20033461	0.779615	0.939871	1.03422	up	noncoding	long noncoding	XR_593427	LOC103692851	RefSeq model	2030	chr7	+	54114060	54117752	CATTTCCCCACCTCTTGCTTCAGAGACAACTTCCTAAATGGAGGTTTCCTTCCTAGATGT	103692851	intergenic							50.3488	54.3813	5.77719	5.72864	52.0054	48.6923	41.5992	67.1634	5.71765	5.83673	5.58886	5.86842
ASRNV20032984	0.820921	0.952289	1.04947	up	noncoding	long noncoding	XR_592879	LOC103692552	RefSeq model	400	chr14	-	5526802	5529450	TTCTTTGTAGGTTACCCTGCAGACTTCTTCCTGGACATCATTAATGGAGGTTTCTGTGAC	103692552	exon sense-overlapping	ENSRNOT00000061337	AABR06077351.1		-	5526677	5541939	98.4224	99.4189	6.68743	6.61777	120.625	76.2196	75.0985	123.739	6.91373	6.46112	6.46939	6.76614
ASRNV20007592	0.111652	0.599434	1.16806	up	noncoding	pseudogene	ENSRNOT00000073200	AABR06020469.1	Ensembl	546	chr2	-	247826815	247827365	CGTACTAAGGAGGAAGAGATCATCACAACTCTCTCCAAGGAGGAAGAGACCAAGAAATAA		intergenic							3127.52	2803.56	11.7504	11.5263	2859.1	3395.94	2604.2	3002.91	11.6915	11.8094	11.5832	11.4694
ASRNV20002877	0.0982575	0.589026	1.31726	up	noncoding	pseudogene	ENSRNOT00000034810	AABR06032183.1	Ensembl	384	chr4	-	183274691	183275077	AATATCTCACCAAAAAATATTTGAAGAAGAACACCCTCCGAGACTGGCTGCGCGTCGTTG		intronic antisense	NM_001173450	Aak1	AP2 associated kinase 1	+	183225151	183365259	12010.9	9439.78	13.6971	13.2995	10573.4	13448.4	9193.53	9686.03	13.601	13.7932	13.394	13.2051
ASRNV20026637	0.761278	0.933625	1.04629	up	noncoding	long noncoding	NR_033170	Tyw5	RefSeq	1473	chr9	-	63883689	63901784	GACTTCATTAAACTTTACCTTTTAACAAGCTGGTCCAGAGAGCGGCCGAAGAAACACATA	301419	exon sense-overlapping	NM_001170473	Tyw5	tRNA-yW synthesizing protein 5	-	63883689	63901784	94.4929	95.2076	6.65747	6.59219	90.6107	98.3751	86.3227	104.092	6.48757	6.82737	6.67217	6.5122
ASRNV20026637	0.761278	0.933625	1.04629	up	noncoding	long noncoding	NR_033170	Tyw5	RefSeq	1473	chr9	-	63883689	63901784	GACTTCATTAAACTTTACCTTTTAACAAGCTGGTCCAGAGAGCGGCCGAAGAAACACATA	301419	natural antisense	NM_001004251	MGC94335	similar to hypothetical protein FLJ22555	+	63901496	63909427	94.4929	95.2076	6.65747	6.59219	90.6107	98.3751	86.3227	104.092	6.48757	6.82737	6.67217	6.5122
ASRNV20027759	0.122343	0.608327	1.04279	up	noncoding	long noncoding	XR_343260	LOC102548203	RefSeq model	821	chr1	+	203820393	203823053	AAACTGGGAGGTCTCCACTCTCCTCTTTGAACAATTGAAGTGCATTAAACATCTCTCCCG	102548203	intergenic							52.6392	55.1346	5.83465	5.7742	57.3618	47.9166	47.0798	63.1894	5.8579	5.81139	5.77617	5.77224
ASRNV20030293	0.314642	0.769435	1.41163	up	noncoding	long noncoding	XR_589637	LOC103690798	RefSeq model	501	chr2	+	486186	491379	ATGAAGGCAGGTCCATTAATGAACATAAGAGGAAGGACCATGGAAAGGAATATATCTCTT	103690798	intergenic							86.1433	63.9971	6.50509	6.00773	102.196	70.0903	69.1899	58.8043	6.67242	6.33776	6.34185	5.67362
ASRNV20031568	0.303442	0.763942	1.1932	up	noncoding	long noncoding	XR_591211	LOC103691629	RefSeq model	903	chr2	+	211828448	211830309	CATGGTATCCAGAGCTATTGTCCTCTTTTAGAAGTGTGTGTCTTTTCTTTGATGTTATAT	103691629	exon sense-overlapping	ENSRNOT00000012464	Lce1d	late cornified envelope 1D	+	211829537	211829897	19.209	19.0381	4.42281	4.16798	18.5875	19.8306	15.1453	22.9309	4.25771	4.5879	4.08315	4.2528
ASRNV20034334	0.309744	0.7682	1.1588	up	noncoding	long noncoding	XR_594655	LOC100363368	RefSeq model	4540	chr15	+	22886051	22972279	CTGGGTAAAGGAGGTGTTGTACTCAAGTGCTTCAATTGGCTGTCTACTCTTAAGGACTCT	100363368	exon sense-overlapping	ENSRNOT00000036754	LOC100363368	mCG11429-like	+	22885631	22891966	23.0981	22.9196	4.69053	4.4779	22.387	23.8093	19.4969	26.3423	4.53292	4.84814	4.47724	4.47856
ASRNV20034334	0.309744	0.7682	1.1588	up	noncoding	long noncoding	XR_594655	LOC100363368	RefSeq model	4540	chr15	+	22886051	22972279	CTGGGTAAAGGAGGTGTTGTACTCAAGTGCTTCAATTGGCTGTCTACTCTTAAGGACTCT	100363368	intronic antisense	ENSRNOT00000036706	AABR06082338.1		-	22933606	22934598	23.0981	22.9196	4.69053	4.4779	22.387	23.8093	19.4969	26.3423	4.53292	4.84814	4.47724	4.47856
ASRNV20030112	0.101811	0.592905	1.26797	up	noncoding	long noncoding	XR_589368	LOC103690599	RefSeq model	2853	chr1	-	13810819	13813760	ACACCCAAGACTTGCCTATATCTGTGTCAATGTTTTCCCAGGTCTCACACTTCTGATGTG	103690599	intergenic							89.0751	74.263	6.57059	6.22807	88.9732	89.1769	66.0125	82.5134	6.4628	6.67837	6.27741	6.17873
ASRNV20008679	0.454775	0.813027	1.04081	up	noncoding	pseudogene	ENSRNOT00000075722	AABR06008894.1	Ensembl	477	chr1	+	206904864	206905347	AAAGGCAAGATTCTGGCCAAGAGGATCAAATGTGCGGATTGAGCACATCAAGTACTCGAA		intronic antisense	ENSRNOT00000027463	Tial1		-	206892010	206913052	17895.2	17180	14.3021	14.2444	17226.3	18564.1	16307.1	18053	14.3302	14.274	14.3005	14.1883
ASRNV20008679	0.454775	0.813027	1.04081	up	noncoding	pseudogene	ENSRNOT00000075722	AABR06008894.1	Ensembl	477	chr1	+	206904864	206905347	AAAGGCAAGATTCTGGCCAAGAGGATCAAATGTGCGGATTGAGCACATCAAGTACTCGAA		intronic antisense	NM_001013193	Tial1	Tia1 cytotoxic granule-associated RNA binding protein-like 1	-	206892005	206913052	17895.2	17180	14.3021	14.2444	17226.3	18564.1	16307.1	18053	14.3302	14.274	14.3005	14.1883
ASRNV20029451	0.398595	0.80219	1.19428	up	noncoding	long noncoding	XR_357874	LOC100910455	RefSeq model	364	chr10	+	85650899	85651618	CCTCACATGGATCAGTCATTAAAATAAAACAAGCCTTCGTCCTTGTCCATTGCCCTCTTT	100910455	intergenic							43025.9	34127.8	15.5288	15.2726	32141.8	53910	32078.4	36177.3	15.2882	15.7693	15.2668	15.2785
ASRNV20032526	0.308364	0.76703	1.24186	up	noncoding	long noncoding	XR_592348	LOC102554453	RefSeq model	527	chr4	+	243381056	243400977	CCTCCAAAAGCCCTTAACAGGACCTCTGCATGACCACCTCCAAAACCCAGGGACATGACA	102554453	intergenic							296.801	252.67	8.30314	7.99064	269.621	323.982	201.743	303.597	8.08652	8.51976	7.91113	8.07014
ASRNV20007514	0.843386	0.95705	1.01959	up	noncoding	pseudogene	ENSRNOT00000073020	AABR06063736.1	Ensembl	258	chr10	-	34918583	34918848	GTCATTGCGTCCAGAGTGCCACTATCATGTGTATTCCTTATTCTCTTAATGTTTTTTAAA		intron sense-overlapping	ENSRNOT00000003752	Cnot6		-	34918193	34948524	933.555	970.597	9.9897	9.96171	916.88	950.229	767.747	1173.45	9.93598	10.0434	9.84904	10.0744
ASRNV20007514	0.843386	0.95705	1.01959	up	noncoding	pseudogene	ENSRNOT00000073020	AABR06063736.1	Ensembl	258	chr10	-	34918583	34918848	GTCATTGCGTCCAGAGTGCCACTATCATGTGTATTCCTTATTCTCTTAATGTTTTTTAAA		intron sense-overlapping	NM_001013856	Cnot6	CCR4-NOT transcription complex, subunit 6	-	34918187	34967236	933.555	970.597	9.9897	9.96171	916.88	950.229	767.747	1173.45	9.93598	10.0434	9.84904	10.0744
ASRNV20034828	0.942474	0.987503	1.01399	up	noncoding	long noncoding	XR_595349	LOC102546488	RefSeq model	3280	chr12	+	40896623	40901477	GTGGGGGGGGAAGCCTAAATAAACAAATGGGATCTCGGAACTCCCTGGACTACAGCCCTT	102546488	intergenic							18.5605	21.103	4.37782	4.35778	18.4246	18.6964	20.7491	21.457	4.24727	4.50837	4.56631	4.14924
ASRNV20026902	0.746005	0.929226	1.05748	up	noncoding	long noncoding	XR_146482	LOC100911253	RefSeq model	5974	chrX	-	119338582	119366876	ACCGAAACCCTAGTCTTGATTCTGAACACTCTACTTGCTCTGTTTTCCCTTAGGGAGGAA	100911253	intron sense-overlapping	ENSRNOT00000026359	ENSRNOG00000039295		-	119352023	119352985	62.5215	64.7002	6.07725	5.99661	58.6321	66.4109	50.5006	78.8998	5.89282	6.26168	5.88203	6.1112
ASRNV20000554	0.0648065	0.550928	1.33172	up	noncoding	pseudogene	ENSRNOT00000007001	AABR06064698.1	Ensembl	795	chr10	-	64130020	64130816	ATTAGGACCAATTATAATGACAGATATGACGAGATCCATCACCACTGGGGAGGCAACGTC		intergenic							23783	17967.3	14.7221	14.3088	20919.3	26646.7	15994.3	19940.3	14.6207	14.8236	14.2646	14.3531
ASRNV20028470	0.368494	0.789785	1.22813	up	noncoding	long noncoding	XR_347409	LOC102555554	RefSeq model	2326	chr6	+	120201845	120213779	AAATCATTTGCACTTCATGTTCTGAGTAAAAGTGGAATTATTACTCCACTTCCTTTGCAG	102555554	intergenic							16.0375	15.5307	4.17531	3.87885	14.8763	17.1986	14.5405	16.5209	3.96065	4.38997	4.02086	3.73685
ASRNV20002935	0.20559	0.706926	1.17875	up	noncoding	pseudogene	ENSRNOT00000035284	AABR06038620.1	Ensembl	447	chr5	+	113718097	113718547	TGCCTACAGAGCTAAAGGAAAATCTGATGCAGCGAGAAATGGGGTGGTTAAGGTGGAAAA		intergenic							6734.79	5987.35	12.8823	12.645	5851.74	7617.83	5712.88	6261.82	12.7713	12.9933	12.7094	12.5807
ASRNV20032006	0.836197	0.955258	1.03338	up	noncoding	long noncoding	XR_591714	LOC103691906	RefSeq model	259	chr13	-	56336193	56337425	ATGGCAGGCGGTAAGCTGTGTTCCCATTACACTCAGGAGACCCTCGGGATTTCAAAGTTC		intergenic							56.7535	58.5206	5.91957	5.8722	67.9335	45.5735	53.7716	63.2695	6.09676	5.74239	5.96863	5.77578
ASRNV20008174	0.435456	0.806828	1.13427	up	noncoding	pseudogene	ENSRNOT00000074553	AABR06076649.1	Ensembl	483	chr13	-	108048879	108049367	TGGATAACTCTCCCCTTCAGCTTTTCAGCGCCTGTCATATTTGAAAATCACCTTTTATAG		intergenic							59.6706	56.5863	5.98971	5.80795	71.5042	47.837	46.5065	66.6661	6.17051	5.80892	5.7567	5.85919
ASRNV20028324	0.602361	0.88197	1.05025	up	noncoding	long noncoding	XR_346529	RGD1306148	RefSeq model	8783	chr5	-	80073646	80184490	GACGAGCTGAATCAGCTCGAACGGGTCTTTTTACGACTTGGCCATGCTGAAACAGATGAA	313196	exon sense-overlapping	ENSRNOT00000019959	AI314180		-	80076566	80161883	99.5533	100.613	6.72682	6.65609	113.082	86.0249	81.6383	119.588	6.82285	6.63079	6.59208	6.7201
ASRNV20028324	0.602361	0.88197	1.05025	up	noncoding	long noncoding	XR_346529	RGD1306148	RefSeq model	8783	chr5	-	80073646	80184490	GACGAGCTGAATCAGCTCGAACGGGTCTTTTTACGACTTGGCCATGCTGAAACAGATGAA	313196	exon sense-overlapping	ENSRNOT00000059529	AI314180		-	80134519	80156355	99.5533	100.613	6.72682	6.65609	113.082	86.0249	81.6383	119.588	6.82285	6.63079	6.59208	6.7201
ASRNV20033779	0.377151	0.79396	1.06031	up	noncoding	long noncoding	XR_593777	LOC103693014	RefSeq model	886	chr8	-	12586406	12592492	TGGAGTTCTGGTCTCCTCTTGCTCTGCGAGAACACGCTCTACCAAGCCTCCTCTTTCAGA	103693014	intergenic							255.642	254.8	8.1041	8.01961	259.245	252.04	218.352	291.249	8.02929	8.17891	8.02552	8.0137
ASRNV20031185	0.25965	0.738243	1.31056	up	noncoding	long noncoding	XR_590759	LOC103691391	RefSeq model	1783	chr1	-	287968872	287971287	AGAATACATCTACCTAGATTTCCTATTGTACAAAACTCTCCTCAGTTCAGCCCACAGTTA	103691391	intergenic							31.5723	26.3564	5.07678	4.6866	39.6432	23.5013	22.8961	29.8167	5.32632	4.82723	4.7086	4.6646
ASRNV20001515	0.548463	0.860177	1.11883	up	noncoding	pseudogene	ENSRNOT00000019496	AABR06088345.1	Ensembl	453	chr16	-	52380033	52380490	TAAAAGACATTACTCTGGCAAGTGTTCTCCAACTTATTGCTTCAACAAACCAAAAGACAA		intergenic							144.295	135.398	7.27369	7.1117	136.115	152.474	126.732	144.065	7.0838	7.46359	7.23487	6.98853
ASRNV20029735	0.117963	0.608036	1.93604	up	noncoding	long noncoding	XR_361613	Gpr114	RefSeq model	6813	chr19	-	10488211	10510278	ACCCAGTTCTGGATTTTCAGCCCCCAAACTATGGACGAAATGAATCTCTTGTGTAAAATA		exon sense-overlapping	NM_001107410	Adgrg5	adhesion G protein-coupled receptor G5	-	10492279	10510112	18.5228	11.6883	4.3714	3.4183	17.2977	19.7479	11.7709	11.6057	4.16141	4.5814	3.71073	3.12586
ASRNV20008902	0.604352	0.882909	1.06286	up	noncoding	pseudogene	ENSRNOT00000076199	Rn50_X_0683.1	Ensembl	217	chrX	-	68237958	68238175	GCTAAGCAGTCCCTTGACTGCTTTAGATGCCTTCAACAATGCTGTGATGCCTTCTTGTAA		intergenic							52.3034	54.6767	5.82461	5.73666	57.1942	47.4126	41.7561	67.5973	5.85092	5.7983	5.59472	5.8786
ASRNV20035886	0.957947	0.990595	1.01044	up	noncoding	long noncoding	XR_597121	LOC102548009	RefSeq model	890	chr19	+	8285221	8313650	TTCAGGCTTCTTGCATTCATTTACCTTTGGTGTCCTACAAGGTCATTCTCTGCTACATAT	102548009	intergenic							40.8842	43.5377	5.45043	5.43544	50.0677	31.7007	41.0651	46.0103	5.66446	5.2364	5.56804	5.30285
ASRNV20032499	0.0269257	0.491127	1.29773	up	noncoding	long noncoding	XR_592317	LOC103692243	RefSeq model	831	chr4	-	234356856	234362696	CTATAGGTATCCAATCGGATATTGGATGCGAGCGGAAGTAACTCTGGCCCCAATGTTATT	103692243	intergenic							9.71291	9.72338	3.49475	3.11876	10.4884	8.93743	8.24798	11.1988	3.45989	3.52962	3.17121	3.06632
ASRNV20031755	0.0901318	0.580631	1.24197	up	noncoding	long noncoding	XR_591426	Pnpla7	RefSeq model	4230	chr3	+	2164135	2242550	AGGTGTCTCCTGATCCCTGTCCTCTCCACAGGACCTGTGGCTCCCCTACTTTGCCATCAC	246246	exon sense-overlapping	NM_144738	Pnpla7	patatin-like phospholipase domain containing 7	+	2164204	2243127	1202.39	1015.93	10.3564	10.0437	1131.44	1273.34	855.486	1176.37	10.2617	10.451	10.0089	10.0785
ASRNV20009171	0.930035	0.984309	1.00473	up	noncoding	pseudogene	ENSRNOT00000076782	LOC499179	Ensembl	1336	chr1	+	136022337	136023673	AAGAGCTCACAGCCCCTGATGAGAATGTACCAGCAGATTCTATCTTATAACCGTGCCAAT	499179	intergenic							289.264	304.072	8.27861	8.27179	293.835	284.693	252.948	355.196	8.2147	8.34252	8.24665	8.29694
ASRNV20027563	0.248864	0.734826	1.31554	up	noncoding	long noncoding	XR_342026	LOC102549578	RefSeq model	1378	chr18	+	72375463	72392565	GGGGGTGCATATTCTGTATTCTATGATGAAGGCTCAAAACACAGCTTATTGAGGGTTTTT	102549578	intergenic							31.874	26.8406	5.12279	4.72713	29.505	34.2431	24.8195	28.8617	4.90609	5.33949	4.84332	4.61094
ASRNV20036187	0.295043	0.758669	1.28005	up	noncoding	long noncoding	XR_597544	LOC102550967	RefSeq model	1288	chrX	-	18987133	19001523	ATGTGCAGTGGGTCTCTATTAAAGGTATATTAGTGGAGAAGTATGCAGTGGGTCTGTGAG	102550967	intergenic							39.3437	33.6077	5.41507	5.05887	45.5282	33.1592	33.8173	33.3981	5.53376	5.29638	5.28276	4.83498
ASRNV20035813	0.473472	0.825459	1.17325	up	noncoding	long noncoding	XR_597032	LOC100912140	RefSeq model	1960	chr18	-	60387672	60392184	CTGTAAAAATCACCACTCTCAACACACTCGGTCAAAAAGATGGTGATTTGCTTTAAAATT	100912140	intergenic							520.097	458.259	9.12709	8.89658	483.732	556.461	459.517	457.001	8.96532	9.28887	9.10417	8.68899
uc.262+_P1	0.93398	0.985206	1.0686	up	noncoding	long noncoding	uc.262+	uc.262	UCR	255	chr5	+	91982720	91982975	GTGCAACAATTACCAATTTTTACAACTGATTAATCGCAAGCCATTACTTGTTCTTGGTCA		intergenic							8.67278	8.73323	3.14831	3.0526	5	12.3456	11.658	5.80848	2.35069	3.94594	3.69303	2.41217
ASRNV20036786	0.309517	0.7682	1.07075	up	noncoding	long noncoding	XR_600045	LOC102547720	RefSeq model	5919	chr2	+	272818475	272826750	ATTTTAAAGAAATGACTTCATCTCATGCTTGCCTGCCTGAAATTCGAAGGGAAACACATC	102547720	intergenic							205.36	201.583	7.7816	7.68298	211.621	199.099	177.07	226.095	7.72255	7.84066	7.726	7.63996
uc.367-_P1	0.755303	0.930773	1.11731	up	noncoding	long noncoding	uc.367-	uc.367	UCR	298	chr6	-	84022518	84022816	CCCTGTAGAGGCAAGCAGTATCAATTAAGCTAATTTGCATATGCAAATATATTCACTAAC		intronic antisense	ENSRNOT00000049945	Npas3	neuronal PAS domain protein 3	+	84015920	84456422	8.79634	10.1549	3.3575	3.19746	8.26178	9.33089	10.8969	9.41302	3.13322	3.58177	3.58574	2.80918
ASRNV20036189	0.960054	0.990595	1.03646	up	noncoding	long noncoding	XR_597546	LOC102550967	RefSeq model	1739	chrX	-	18981914	19001422	TGAGTGCAGGTACATTAGTGCAGAAGTGTGCAGTGGGGCTGTGAGTGCAGGCACATTTAG	102550967	intergenic							266.913	229.29	7.92831	7.87664	130.241	403.586	214.656	243.925	7.02327	8.83335	8.00323	7.75006
ASRNV20009178	0.807357	0.94833	1.01394	up	noncoding	long noncoding	ENSRNOT00000076799	Taf1	Ensembl	5716	chrX	+	72261623	72334420	TACCCCTCAGCTACAGCCTCCTGATTTATATGATAACAGCACATCCCTCAGTGTTTCTCG	317256	exon sense-overlapping	NM_001191723	Taf1	TAF1 RNA polymerase II, TATA box binding protein (TBP)-associated factor	+	72261625	72335791	122.775	126.958	7.02801	7.00803	137.774	107.776	109.831	144.085	7.09738	6.95864	7.02713	6.98894
uc.379-_P1	0.438463	0.807189	1.56456	up	noncoding	long noncoding	uc.379-	uc.379	UCR	252	chr6	-	139153966	139154218	AGACTTAATTATCGAGATGCGCTGGAGAATTTCCGTGGCGCTCATTAATCTTGCAAAAAA		intergenic							7.60104	5.32872	3.0232	2.37744	5	10.2021	5	5.65745	2.35069	3.69571	2.35602	2.39886
ASRNV20032819	0.233173	0.729746	1.37511	up	noncoding	long noncoding	XR_592693	LOC102550979	RefSeq model	1041	chr5	+	137289734	137291468	GCCTCACTAATAGGGGTGTCCTTCGGAATCCTAAGCCAAAATAAACTCTTTCCCCAATGA	102550979	intergenic							16.9871	14.5078	4.21332	3.75378	21.5313	12.4429	11.5763	17.4394	4.47483	3.9518	3.67903	3.82852
ASRNV20029396	0.257816	0.736894	1.2493	up	noncoding	long noncoding	XR_357277	LOC102552808	RefSeq model	1900	chr9	+	113037727	113040062	CATGTTTTGTCACTGAGGTACTCAGACCTTATAAAAAGAAAAACTTTAGCTTGCAGTTTG	102552808	bidirectional	NM_145094	Rab31	RAB31, member RAS oncogene family	-	112902311	113037023	155.47	128.392	7.35679	7.03567	183.845	127.096	120.349	136.436	7.51807	7.19552	7.16229	6.90905
ASRNV20030209	0.891769	0.973823	1.02632	up	noncoding	long noncoding	XR_589514	LOC103690668	RefSeq model	1543	chr11	-	42312658	42316534	CAGGCCCCACTGTTAGGTTTCATTCGCTCAGTCATTCATTCATACATTCTTTTTAAAACG	103690668	intergenic							248.689	252.721	8.0579	8.02042	237.082	260.296	245.625	259.817	7.8945	8.22129	8.20088	7.83996
ASRNV20036704	0.265868	0.740682	3.85675	up	noncoding	long noncoding	XR_599611	LOC102547748	RefSeq model	790	chr2	-	71090847	71092254	GCTGATTGGTTTTTACAGATTCGACATTTATTTACAGAAGAGACCTTTAACTTGAAAGGC	102547748	intergenic							23.9355	5	4.29386	2.34648	7.55516	40.3159	5	5	3.02029	5.56744	2.35602	2.33694
ASRNV20037088	0.484779	0.831011	1.12622	up	noncoding	long noncoding	XR_601351	LOC103695289	RefSeq model	179	chr6	-	36306561	36306958	ATTGTCCTTTTTCTAGCTAACACTTCTGCTGAAGCTGGAGGACAAACTGAATCGGCACCT	103695289	exon sense-overlapping	NM_001034997	Nrbp1	nuclear receptor binding protein 1	-	36306029	36316531	178.871	165.316	7.5508	7.37931	215.483	142.26	135.358	195.275	7.74766	7.35394	7.33532	7.42331
ASRNV20032042	0.759795	0.932486	1.04693	up	noncoding	long noncoding	XR_591757	LOC102554820	RefSeq model	971	chr3	+	151953348	151963597	AGTTGCTCAGGTCCCAGAAAGCCTTTTTCTCCGCATTCAAATTCAGTGGTCAGCCCTTGG	102554820	intergenic							24.123	25.8285	4.71107	4.64491	29.1779	19.0681	20.8906	30.7664	4.88698	4.53516	4.57562	4.7142
ASRNV20036600	0.469259	0.821539	1.11515	up	noncoding	long noncoding	XR_599009	LOC102548137	RefSeq model	4118	chr1	+	185417090	185424329	TCTTTTCTGTTCTGAACTTTGGCCAGAAGATGGTGCTGGTGAACACACTTTGGCTAACTA	102548137	intergenic							22.5022	22.5693	4.61444	4.45721	27.1288	17.8757	20.0244	25.1143	4.78313	4.44576	4.51258	4.40184
ASRNV20026662	0.387757	0.79833	1.34378	up	noncoding	long noncoding	NR_073057	Nsmf	RefSeq	2798	chr3	+	2243500	2252244	TGATTCCGCGTCTGTAATCCAGAGGAACTTCCGCAAACACCTGCGCATGGTTGGCAGTCG	117536	exon sense-overlapping	ENSRNOT00000012129	Nsmf		+	2243539	2252243	346.257	264.377	8.4863	8.06001	453.922	238.593	212.971	315.783	8.87017	8.10244	7.99523	8.12478
ASRNV20026662	0.387757	0.79833	1.34378	up	noncoding	long noncoding	NR_073057	Nsmf	RefSeq	2798	chr3	+	2243500	2252244	TGATTCCGCGTCTGTAATCCAGAGGAACTTCCGCAAACACCTGCGCATGGTTGGCAGTCG	117536	exon sense-overlapping	ENSRNOT00000048137	Nsmf		+	2243539	2249622	346.257	264.377	8.4863	8.06001	453.922	238.593	212.971	315.783	8.87017	8.10244	7.99523	8.12478
ASRNV20026662	0.387757	0.79833	1.34378	up	noncoding	long noncoding	NR_073057	Nsmf	RefSeq	2798	chr3	+	2243500	2252244	TGATTCCGCGTCTGTAATCCAGAGGAACTTCCGCAAACACCTGCGCATGGTTGGCAGTCG	117536	exon sense-overlapping	ENSRNOT00000048353	Nsmf		+	2243539	2252243	346.257	264.377	8.4863	8.06001	453.922	238.593	212.971	315.783	8.87017	8.10244	7.99523	8.12478
ASRNV20026662	0.387757	0.79833	1.34378	up	noncoding	long noncoding	NR_073057	Nsmf	RefSeq	2798	chr3	+	2243500	2252244	TGATTCCGCGTCTGTAATCCAGAGGAACTTCCGCAAACACCTGCGCATGGTTGGCAGTCG	117536	exon sense-overlapping	NM_001270626	Nsmf	NMDA receptor synaptonuclear signaling and neuronal migration factor	+	2243500	2252244	346.257	264.377	8.4863	8.06001	453.922	238.593	212.971	315.783	8.87017	8.10244	7.99523	8.12478
ASRNV20026662	0.387757	0.79833	1.34378	up	noncoding	long noncoding	NR_073057	Nsmf	RefSeq	2798	chr3	+	2243500	2252244	TGATTCCGCGTCTGTAATCCAGAGGAACTTCCGCAAACACCTGCGCATGGTTGGCAGTCG	117536	exon sense-overlapping	NM_001270627	Nsmf	NMDA receptor synaptonuclear signaling and neuronal migration factor	+	2243500	2252244	346.257	264.377	8.4863	8.06001	453.922	238.593	212.971	315.783	8.87017	8.10244	7.99523	8.12478
ASRNV20026662	0.387757	0.79833	1.34378	up	noncoding	long noncoding	NR_073057	Nsmf	RefSeq	2798	chr3	+	2243500	2252244	TGATTCCGCGTCTGTAATCCAGAGGAACTTCCGCAAACACCTGCGCATGGTTGGCAGTCG	117536	exon sense-overlapping	NM_001270628	Nsmf	NMDA receptor synaptonuclear signaling and neuronal migration factor	+	2243500	2252244	346.257	264.377	8.4863	8.06001	453.922	238.593	212.971	315.783	8.87017	8.10244	7.99523	8.12478
ASRNV20026662	0.387757	0.79833	1.34378	up	noncoding	long noncoding	NR_073057	Nsmf	RefSeq	2798	chr3	+	2243500	2252244	TGATTCCGCGTCTGTAATCCAGAGGAACTTCCGCAAACACCTGCGCATGGTTGGCAGTCG	117536	exon sense-overlapping	NM_057190	Nsmf	NMDA receptor synaptonuclear signaling and neuronal migration factor	+	2243500	2252244	346.257	264.377	8.4863	8.06001	453.922	238.593	212.971	315.783	8.87017	8.10244	7.99523	8.12478
ASRNV20034953	0.275817	0.747464	1.19846	up	noncoding	long noncoding	XR_595692	LOC103690086	RefSeq model	1361	chr14	-	5556761	5560811	TTGTAGATCTTTTCAGGTTTATCACTATATTCCGGAAGCCTCCCACCTAAGCTCTCATGG	103690086	exon sense-overlapping	NM_001014133	Abcg3l2	ATP-binding cassette, subfamily G (WHITE), member 3-like 2	-	5556776	6520637	133.732	121.088	7.158	6.89683	145.437	122.026	89.5318	152.645	7.17725	7.13876	6.72202	7.07163
ASRNV20034953	0.275817	0.747464	1.19846	up	noncoding	long noncoding	XR_595692	LOC103690086	RefSeq model	1361	chr14	-	5556761	5560811	TTGTAGATCTTTTCAGGTTTATCACTATATTCCGGAAGCCTCCCACCTAAGCTCTCATGG	103690086	exon sense-overlapping	NM_001037205	Abcg3l4	ATP-binding cassette, subfamily G (WHITE), member 3-like 4	-	5556776	6520630	133.732	121.088	7.158	6.89683	145.437	122.026	89.5318	152.645	7.17725	7.13876	6.72202	7.07163
uc.118-_P1	0.619944	0.888046	1.18145	up	noncoding	long noncoding	uc.118-	uc.118	UCR	219	chr4	-	195710289	195710508	GCTTATTTTAATAGTCAGAGCTGGCAAAGTCCCAATATCACAATGTAGCAATTAACAGCA		intergenic							6.87856	7.50683	3.04544	2.80489	6.04858	7.70854	7.78269	7.23097	2.74204	3.34885	3.08653	2.52325
ASRNV20030523	0.464845	0.818683	1.07024	up	noncoding	long noncoding	XR_589982	LOC102546709	RefSeq model	620	chr1	+	56933543	56947332	TAATATCTGTTCAAATATTTGCCGGGCCTCATCCTCCTCTATGTGCCCTGACTCTCTGAT	102546709	intergenic							317.345	312.4	8.40559	8.30765	354.261	280.428	251.657	373.143	8.49109	8.32009	8.23953	8.37577
ASRNV20035530	0.874791	0.968224	1.0121	up	noncoding	long noncoding	XR_596680	Prpf4b	RefSeq model	5850	chr17	-	32580446	32614576	ATGAGCCAAGGGTAAGGGACTGTTCTTCTGAAGAACCATTCCATTTAGTGATCAAGATAC	291078	exon sense-overlapping	NM_001011923	Prpf4b	pre-mRNA processing factor 4B	-	32583632	32614446	2449.61	2544.85	11.3889	11.3716	2219.29	2679.94	2204.82	2884.87	11.2987	11.4791	11.3353	11.4078
ASRNV20036188	0.608488	0.883987	1.24364	up	noncoding	long noncoding	XR_597545	LOC102550967	RefSeq model	1232	chrX	-	18987133	19001422	GTGGGATTGTTAGTGCAGTCACATTAGTGCAAAGTGTGCAGTCGGCCCTGTGAGTGCAGT	102550967	intergenic							49.3293	41.5387	5.67621	5.36163	35.2742	63.3845	37.5683	45.509	5.15887	6.19354	5.43697	5.2863
ASRNV20031041	0.227304	0.723927	1.4687	up	noncoding	long noncoding	XR_590591	LOC100912041	RefSeq model	1322	chr1	+	231858581	231862047	TGCTGTTACTTGGTGCTTCAGAGATATGGTGACTGGCCGAGCGCAAAGGAGCCATGCCAG	100912041	bidirectional	ENSRNOT00000025196	Slc3a2		-	231843826	231858251	317.483	226.148	8.40946	7.85492	337.816	297.149	241.663	210.633	8.41751	8.40141	8.17695	7.5329
ASRNV20031034	0.0606858	0.544014	1.14836	up	noncoding	long noncoding	XR_590584	LOC100912041	RefSeq model	2014	chr1	+	231858581	231862048	ATGGGTTGGATGGGAACAATCTGCCAGGATTTTTAACATTGCCCATCTTGTGTGTTTCAG	100912041	bidirectional	ENSRNOT00000025196	Slc3a2		-	231843826	231858251	95.195	87.4977	6.6641	6.46452	104.826	85.5642	76.3362	98.6592	6.70663	6.62156	6.49363	6.43541
ASRNV20004662	0.106699	0.596098	1.1777	up	noncoding	pseudogene	ENSRNOT00000048992	AABR06039548.1	Ensembl	636	chr5	+	139312699	139313440	AAGAGAAATGAAAACCTACATCCCCCCTAAAGGGGAAACCAAAAAGAAGTTCAAGGACCC		intergenic							4783.69	4259.05	12.3731	12.1371	4270.57	5296.81	3863.2	4654.91	12.2891	12.457	12.1353	12.1389
ASRNV20030586	0.519464	0.849168	1.11507	up	noncoding	long noncoding	XR_590060	Lig1	RefSeq model	4019	chr1	+	76723833	76762375	TGCTGTTGTTGGTTTTTAGGGTTTTCTTGGTGCTTAGGATAACTGCTTGACTATTACATG	81513	exon sense-overlapping	ENSRNOT00000019799	Lig1		+	76727600	76762379	23.2505	24.4883	4.69425	4.53712	23.9607	22.5402	17.9506	31.026	4.62275	4.76574	4.34738	4.72687
ASRNV20030586	0.519464	0.849168	1.11507	up	noncoding	long noncoding	XR_590060	Lig1	RefSeq model	4019	chr1	+	76723833	76762375	TGCTGTTGTTGGTTTTTAGGGTTTTCTTGGTGCTTAGGATAACTGCTTGACTATTACATG	81513	exon sense-overlapping	NM_001024268	Lig1	ligase I, DNA, ATP-dependent	+	76723840	76762378	23.2505	24.4883	4.69425	4.53712	23.9607	22.5402	17.9506	31.026	4.62275	4.76574	4.34738	4.72687
ASRNV20009186	0.098634	0.589503	1.18038	up	noncoding	pseudogene	ENSRNOT00000076817	Rn50_X_0707.3	Ensembl	364	chrX	-	70616290	70616654	TGCTGTGCCCCAAGTGTCTTCATAGGAACAAGGTCTTAACTAAGAGCCTTGAAGGATAAA		intronic antisense	ENSRNOT00000074554	Eda		+	70602761	70618542	52.7566	49.2802	5.83836	5.59911	58.3518	47.1613	40.1682	58.3922	5.88601	5.79071	5.53326	5.66496
ASRNV20009186	0.098634	0.589503	1.18038	up	noncoding	pseudogene	ENSRNOT00000076817	Rn50_X_0707.3	Ensembl	364	chrX	-	70616290	70616654	TGCTGTGCCCCAAGTGTCTTCATAGGAACAAGGTCTTAACTAAGAGCCTTGAAGGATAAA		intronic antisense	ENSRNOT00000075980	Eda		+	70602586	71093442	52.7566	49.2802	5.83836	5.59911	58.3518	47.1613	40.1682	58.3922	5.88601	5.79071	5.53326	5.66496
ASRNV20009186	0.098634	0.589503	1.18038	up	noncoding	pseudogene	ENSRNOT00000076817	Rn50_X_0707.3	Ensembl	364	chrX	-	70616290	70616654	TGCTGTGCCCCAAGTGTCTTCATAGGAACAAGGTCTTAACTAAGAGCCTTGAAGGATAAA		intronic antisense	ENSRNOT00000076425	Eda		+	70602714	71092626	52.7566	49.2802	5.83836	5.59911	58.3518	47.1613	40.1682	58.3922	5.88601	5.79071	5.53326	5.66496
ASRNV20009186	0.098634	0.589503	1.18038	up	noncoding	pseudogene	ENSRNOT00000076817	Rn50_X_0707.3	Ensembl	364	chrX	-	70616290	70616654	TGCTGTGCCCCAAGTGTCTTCATAGGAACAAGGTCTTAACTAAGAGCCTTGAAGGATAAA		intronic antisense	ENSRNOT00000076977	Eda		+	70602586	71004905	52.7566	49.2802	5.83836	5.59911	58.3518	47.1613	40.1682	58.3922	5.88601	5.79071	5.53326	5.66496
ASRNV20009186	0.098634	0.589503	1.18038	up	noncoding	pseudogene	ENSRNOT00000076817	Rn50_X_0707.3	Ensembl	364	chrX	-	70616290	70616654	TGCTGTGCCCCAAGTGTCTTCATAGGAACAAGGTCTTAACTAAGAGCCTTGAAGGATAAA		intronic antisense	NM_001305243	Eda	ectodysplasin-A	+	70602586	71095806	52.7566	49.2802	5.83836	5.59911	58.3518	47.1613	40.1682	58.3922	5.88601	5.79071	5.53326	5.66496
ASRNV20008775	0.509593	0.843094	1.12531	up	noncoding	pseudogene	ENSRNOT00000075937	Rn50_X_0752.1	Ensembl	403	chrX	+	75100883	75101286	TTTAAGCTTCTTGCAGAGAAAGTGGAGGAAATCGTGGCAAAGAATGCTCGGGCGGAAATA		intergenic							359.226	336.776	8.57564	8.40532	421.97	296.481	260.362	413.19	8.75324	8.39805	8.28588	8.52476
ASRNV20026952	0.818785	0.952289	1.04414	up	noncoding	long noncoding	XR_338479	LOC102551976	RefSeq model	332	chr10	+	13710390	13710927	TGGCTGGTAAGCGGGGCATCTGTGTATCTAAGCTAGCAATAAAGCGGAAGTACAACCTCA	102551976	bidirectional	NM_001127548	Traf7	TNF receptor associated factor 7	-	13691440	13709982	306.169	303.329	8.3492	8.28689	282.56	329.778	286.12	320.538	8.1547	8.54369	8.42597	8.1478
ASRNV20005552	0.628623	0.891475	1.04243	up	noncoding	pseudogene	ENSRNOT00000059351	AABR06014707.1	Ensembl	648	chr2	-	112319838	112320494	GATGGCAAAGATAGCACTGATGTCCAAGACCTTGGGGGCCACCTCTTACAACCTGATTGA		bidirectional	NM_001007635	tGap1	GTPase activating protein testicular GAP1	+	112320853	112387914	883.725	897.817	9.9063	9.84634	923.929	843.521	718.937	1076.7	9.94749	9.86511	9.74868	9.94401
ASRNV20000461	0.916517	0.980632	1.03035	up	noncoding	pseudogene	ENSRNOT00000005886	AABR06028057.1	Ensembl	408	chr3	+	176373882	176374295	TATACAGACGAAAACCTGATTGCAAAGTGGAAGAAGCAGGTACTCTGCATTCAGACTCGG		intergenic							161.179	162.806	7.42479	7.38165	146.067	176.292	169.236	156.377	7.18396	7.66561	7.65476	7.10854
ASRNV20028084	0.819853	0.952289	1.03641	up	noncoding	long noncoding	XR_345078	LOC102548825	RefSeq model	2300	chr3	+	99739112	99750715	CTCAGTCGAAGGAATACTACACAGTACGTGATATGTGGTTATGTGATAGAAATATATGTA	102548825	intergenic							23.5233	26.0525	4.68863	4.63703	27.17	19.8766	19.2867	32.8183	4.78457	4.59268	4.46247	4.8116
ASRNV20026717	0.963784	0.99088	1.02264	up	noncoding	long noncoding	NR_111959	Miat	RefSeq	8474	chr12	+	52201093	52215702	TCATGCTTGTAGCTGCCTCTGTGTAAGATGCCATTTTGATATTAAAACCGATGCACATTG	102552664	intergenic							12974.8	12199.6	13.7514	13.7191	17242.3	8707.2	12959.2	11440	14.3332	13.1696	13.9614	13.4768
ASRNV20028104	0.852968	0.96152	1.04405	up	noncoding	long noncoding	XR_345164	LOC102556454	RefSeq model	585	chr3	+	125930065	125931640	GCTCATCTGGATAAGACCAATATATCCGCATTTTAATTTTTATTAAACCGCATTTCCAGG	102556454	natural antisense	NM_001107770	Sppl2a	signal peptide peptidase-like 2A	-	125888675	125930156	7.51771	9.79315	3.15941	3.09722	7.02652	8.00889	6.87805	12.7083	2.92746	3.39136	2.91357	3.28087
ASRNV20030793	0.547328	0.860177	1.04425	up	noncoding	long noncoding	XR_590304	LOC102547415	RefSeq model	2110	chr1	-	123992276	123997986	TACTGTGGAGAAAGGTGTACTAAAATTCTCACGTTAATTAAGACTGTTTTCCCTTCCTTT	102547415	intergenic							22.4975	24.6851	4.65228	4.58981	23.0128	21.9823	21.6821	27.6882	4.57369	4.73087	4.62716	4.55245
uc.442-_P1	0.850512	0.959929	1.13903	up	noncoding	long noncoding	uc.442-	uc.442	UCR	249	chr18	+	80251355	80251604	TTATCAATGGAATGGTTTTGTACAACTTCATTTCTGGTAGATGTCTTCCAGATGGGGCTG		intronic antisense	ENSRNOT00000058246	Zfp407	zinc finger protein 407	-	80216467	80255882	44.0134	35.2125	5.28094	5.09314	70.6025	17.4243	27.4598	42.9653	6.15265	4.40923	4.98526	5.20102
ASRNV20005871	0.969948	0.99231	1.01446	up	noncoding	pseudogene	ENSRNOT00000063919	AABR06088953.1	Ensembl	189	chr16	+	68849187	68849380	TGTCCCCCTTGCCCGCCCCAGTCCCCTACCGCCGGTCCTCACCCGCGGCCGCCGCGCCAC		natural antisense	NM_001107320	Prosc	proline synthetase co-transcribed homolog (bacterial)	-	68838026	68849618	8073.59	8422.24	13.1017	13.081	9681.56	6465.63	5943.1	10901.4	13.4768	12.7267	12.7702	13.3919
uc.471+_P1	0.575546	0.870295	1.12964	up	noncoding	long noncoding	uc.471+	uc.471	UCR	239	chrX	-	11199646	11199885	GCCCTTGTACATTTTGCCCATAACTTTTTACAAAGTACTTCTTTTATTGCACATTCAGAG		exon sense-overlapping	ENSRNOT00000039551	Ddx3x		-	11198744	11212381	3283.53	3143.42	11.8458	11.6699	3408.04	3159.03	2353.56	3933.29	11.9773	11.7142	11.4396	11.9003
uc.471+_P1	0.575546	0.870295	1.12964	up	noncoding	long noncoding	uc.471+	uc.471	UCR	239	chrX	-	11199646	11199885	GCCCTTGTACATTTTGCCCATAACTTTTTACAAAGTACTTCTTTTATTGCACATTCAGAG		exon sense-overlapping	NM_001108246	Ddx3x	DEAD-box helicase 3, X-linked	-	11198747	11212366	3283.53	3143.42	11.8458	11.6699	3408.04	3159.03	2353.56	3933.29	11.9773	11.7142	11.4396	11.9003
ASRNV20027166	0.960241	0.990595	1.0114	up	noncoding	long noncoding	XR_339636	LOC102553486	RefSeq model	10288	chr12	-	53281174	53291085	CTGTGCAGTAGGTGATGTGTGGATGGGGTGGCTGTGCAGTAGGTGATGTGTGGATGGGGT	102553486	intron sense-overlapping	ENSRNOT00000046920	Ttc28	tetratricopeptide repeat domain 28	-	53130430	53332482	203.549	209.363	7.75972	7.74337	178.993	228.105	188.557	230.169	7.47864	8.0408	7.81711	7.66962
ASRNV20028765	0.832133	0.954357	1.02342	up	noncoding	long noncoding	XR_349208	LOC102554430	RefSeq model	669	chr9	-	96032150	96033941	ACTCTCCCACTGCTATTTGGAGTTGAAAGCTGTTCACGTTTCTAAAACCCGATTTCTTGA	102554430	intergenic							26.3587	28.6861	4.86165	4.82825	28.964	23.7535	27.0864	30.2857	4.87778	4.84551	4.96598	4.69053
ASRNV20026871	0.99443	0.998442	1.00236	up	noncoding	long noncoding	XR_146198	LOC100912629	RefSeq model	1802	chr10	-	92060227	92065498	GGATTTCAAACTTTCTTTCTGTTGTTGGACCTTGAATAAAACTTTTTCCTCAGAGGAGTT	100912629	intronic antisense	ENSRNOT00000006856	Mapt		+	92050858	92144937	27.8238	30.6897	4.92698	4.92358	23.4663	32.1812	31.9763	29.4031	4.5996	5.25437	5.20566	4.64149
ASRNV20026871	0.99443	0.998442	1.00236	up	noncoding	long noncoding	XR_146198	LOC100912629	RefSeq model	1802	chr10	-	92060227	92065498	GGATTTCAAACTTTCTTTCTGTTGTTGGACCTTGAATAAAACTTTTTCCTCAGAGGAGTT	100912629	intronic antisense	ENSRNOT00000006947	Mapt		+	92050858	92144041	27.8238	30.6897	4.92698	4.92358	23.4663	32.1812	31.9763	29.4031	4.5996	5.25437	5.20566	4.64149
ASRNV20026871	0.99443	0.998442	1.00236	up	noncoding	long noncoding	XR_146198	LOC100912629	RefSeq model	1802	chr10	-	92060227	92065498	GGATTTCAAACTTTCTTTCTGTTGTTGGACCTTGAATAAAACTTTTTCCTCAGAGGAGTT	100912629	intronic antisense	ENSRNOT00000042984	Mapt		+	92050858	92144041	27.8238	30.6897	4.92698	4.92358	23.4663	32.1812	31.9763	29.4031	4.5996	5.25437	5.20566	4.64149
ASRNV20026871	0.99443	0.998442	1.00236	up	noncoding	long noncoding	XR_146198	LOC100912629	RefSeq model	1802	chr10	-	92060227	92065498	GGATTTCAAACTTTCTTTCTGTTGTTGGACCTTGAATAAAACTTTTTCCTCAGAGGAGTT	100912629	intronic antisense	ENSRNOT00000043604	Mapt		+	92050858	92144041	27.8238	30.6897	4.92698	4.92358	23.4663	32.1812	31.9763	29.4031	4.5996	5.25437	5.20566	4.64149
ASRNV20026871	0.99443	0.998442	1.00236	up	noncoding	long noncoding	XR_146198	LOC100912629	RefSeq model	1802	chr10	-	92060227	92065498	GGATTTCAAACTTTCTTTCTGTTGTTGGACCTTGAATAAAACTTTTTCCTCAGAGGAGTT	100912629	intronic antisense	ENSRNOT00000045127	Mapt		+	92050858	92144041	27.8238	30.6897	4.92698	4.92358	23.4663	32.1812	31.9763	29.4031	4.5996	5.25437	5.20566	4.64149
ASRNV20026871	0.99443	0.998442	1.00236	up	noncoding	long noncoding	XR_146198	LOC100912629	RefSeq model	1802	chr10	-	92060227	92065498	GGATTTCAAACTTTCTTTCTGTTGTTGGACCTTGAATAAAACTTTTTCCTCAGAGGAGTT	100912629	intronic antisense	ENSRNOT00000045134	Mapt		+	92050858	92144041	27.8238	30.6897	4.92698	4.92358	23.4663	32.1812	31.9763	29.4031	4.5996	5.25437	5.20566	4.64149
ASRNV20026871	0.99443	0.998442	1.00236	up	noncoding	long noncoding	XR_146198	LOC100912629	RefSeq model	1802	chr10	-	92060227	92065498	GGATTTCAAACTTTCTTTCTGTTGTTGGACCTTGAATAAAACTTTTTCCTCAGAGGAGTT	100912629	intronic antisense	ENSRNOT00000050070	Mapt		+	92050858	92144041	27.8238	30.6897	4.92698	4.92358	23.4663	32.1812	31.9763	29.4031	4.5996	5.25437	5.20566	4.64149
ASRNV20026871	0.99443	0.998442	1.00236	up	noncoding	long noncoding	XR_146198	LOC100912629	RefSeq model	1802	chr10	-	92060227	92065498	GGATTTCAAACTTTCTTTCTGTTGTTGGACCTTGAATAAAACTTTTTCCTCAGAGGAGTT	100912629	intronic antisense	NM_017212	Mapt	microtubule-associated protein tau	+	92050753	92147838	27.8238	30.6897	4.92698	4.92358	23.4663	32.1812	31.9763	29.4031	4.5996	5.25437	5.20566	4.64149
ASRNV20029693	0.917594	0.980632	1.00533	up	noncoding	long noncoding	XR_361036	B3galnt2	RefSeq model	1850	chr17	-	51724099	51764722	ACAGCAGACTTTACCTAGAATTTTATTTATAAGGACCAGTGGTGTGGTGGCGGGAGTGGA	291212	exon sense-overlapping	NM_001144851	B3galnt2	beta-1,3-N-acetylgalactosaminyltransferase 2	-	51721960	51764786	31.7277	35.1153	5.12179	5.11412	35.2219	28.2336	31.201	39.0296	5.15719	5.0864	5.16936	5.05888
ASRNV20029693	0.917594	0.980632	1.00533	up	noncoding	long noncoding	XR_361036	B3galnt2	RefSeq model	1850	chr17	-	51724099	51764722	ACAGCAGACTTTACCTAGAATTTTATTTATAAGGACCAGTGGTGTGGTGGCGGGAGTGGA	291212	intronic antisense	ENSRNOT00000024916	LOC100362339		+	51752065	51752579	31.7277	35.1153	5.12179	5.11412	35.2219	28.2336	31.201	39.0296	5.15719	5.0864	5.16936	5.05888
ASRNV20036324	0.140916	0.628761	1.26792	up	noncoding	long noncoding	XR_597823	LOC102550366	RefSeq model	1285	chrX	+	152770531	152772452	ATTCGGAGGGTCTTTAATCTCTGATGTGACATATTTGTTCCACATATTTGTGTGGAATAT	102550366	intergenic							38.7389	33.6373	5.4012	5.05874	40.4682	37.0095	31.7686	35.506	5.35789	5.44452	5.19636	4.92111
ASRNV20035657	0.108183	0.59672	3.57456	up	noncoding	long noncoding	XR_596844	LOC102553434	RefSeq model	1838	chr17	-	72502455	72505398	ACATAACCACCTGATTTATGAGGGTACTGAGTGTCAACAAAGGTGTACTGTGTCCTGTGC	102553434	intergenic							51.4141	15.4646	5.69315	3.85539	32.2129	70.6153	12.5465	18.3828	5.03613	6.35018	3.80187	3.9089
uc.320-_P1	0.429528	0.805548	1.33701	up	noncoding	long noncoding	uc.320-	uc.320	UCR	335	chr1	-	180782137	180782472	GTCCCCCAAGATTGCATTGTAAATGTCAAACTAGACAGGAAATTGTAATTAAAGAAAGGA		intergenic							20.2069	17.3938	4.47004	4.05104	15.8139	24.5998	15.3179	19.4697	4.04645	4.89363	4.1013	4.00077
ASRNV20032377	0.436782	0.807122	1.21041	up	noncoding	long noncoding	XR_592168	LOC103692175	RefSeq model	1258	chr4	+	180539014	180561450	CAGTAGATAGAATGGAGACTGAGTGTGTGCTGATCAATTTTAATTGTCAACTTGACACAA	103692175	intergenic							20.0483	20.0134	4.48686	4.21137	19.7556	20.341	13.9448	26.0821	4.34832	4.6254	3.96139	4.46134
ASRNV20033583	0.0197158	0.486718	5.52428	up	noncoding	long noncoding	XR_593558	LOC100910797	RefSeq model	4850	chr7	+	103219274	103441798	GTGAAGTTGGCATATCCTTTAAGCATTCCAGAAGGATTTTGAGAACCATCCTTTCCTAAA		intergenic							25.6662	5	4.81226	2.34648	21.3583	29.9742	5	5	4.46095	5.16358	2.35602	2.33694
ASRNV20001060	0.400378	0.80219	1.10927	up	noncoding	pseudogene	ENSRNOT00000013395	AABR06024591.1	Ensembl	1098	chr3	+	82133642	82134743	ACCCAGAGGTTCTTGCAGCCATGCAGGATCCAGAAGTCATGGTGGCTTTCCAGGATGTGG		intergenic							3220.22	3006.61	11.7835	11.6339	2767.42	3673.02	2689.3	3323.91	11.6425	11.9246	11.6273	11.6406
ASRNV20030150	0.134289	0.619431	1.2428	up	noncoding	long noncoding	XR_589426	LOC102548566	RefSeq model	866	chr2	+	484902	486567	GCCATTCATGCAGGTGTTTGGAACCTAAATATTTGCACCTGAAAATAATAGAAACCATAT	102548566	intergenic							16.7438	15.8574	4.21858	3.90499	19.7248	13.7628	13.449	18.2659	4.3467	4.09047	3.91001	3.89997
ASRNV20036881	0.0954203	0.586903	1.15493	up	noncoding	long noncoding	XR_600502	LOC102550424	RefSeq model	3298	chr3	+	173796796	173802830	CCTGTGAAGGTAACCAATGTGGTAAAGATTTTGCACAAAGAGTAGTTTCAAAAGACATAA	102550424	intergenic							24.0085	23.4784	4.7246	4.5168	26.4909	21.5262	20.9898	25.967	4.74897	4.70024	4.58162	4.45198
ASRNV20026842	0.00663705	0.426966	4.65371	up	noncoding	long noncoding	XR_145894	LOC100910286	RefSeq model	1148	chr3	+	129053581	129109892	CCTGCAATCCTTGCTTTGGTGATGTTCTTTTACAGCTGGTTTGTTTGTTTGTTTAATTAA	100910286	intergenic							513.892	116.105	9.10895	6.89057	500.161	527.623	111.074	121.136	9.01021	9.2077	7.04302	6.73812
ASRNV20028752	0.884391	0.972549	1.02217	up	noncoding	pseudogene	XR_349167	RGD1563713	RefSeq model	1162	chr9	-	86003112	86004273	GTAGAGCGGGTGCAGGATGGACGAGGACGAGCTGACCACTCTGAAGATCCTCATCATCGG	100910493	intergenic							226.221	231.64	7.91996	7.88833	215.326	237.117	209.787	253.492	7.7464	8.09352	7.97081	7.80586
ASRNV20035431	0.532872	0.854065	1.02276	up	noncoding	pseudogene	XR_596571	Pdha1l1	RefSeq model	1465	chr16	-	87742630	87744095	TTTTGAGTGCCTGGGTGCCGCGGCTGCCGCGTCAGTCTGCTGCGCTCCATGAGGAAGATG	685778	exon sense-overlapping	ENSRNOT00000019797	Pdha1l1	pyruvate dehydrogenase (lipoamide) alpha 1-like 1	-	87742771	87744028	46.5347	49.6136	5.65714	5.62468	51.4126	41.6568	42.883	56.3443	5.69878	5.61551	5.63714	5.61222
ASRNV20027216	0.699948	0.913183	1.0651	up	noncoding	long noncoding	XR_339962	LOC102552174	RefSeq model	1097	chr13	-	108919408	108928420	TTGGGTTTTTCCTTAGCTATTGCTGTCTGACACAGACACTCCCTGCTTTACACTTTTGCC	102552174	intergenic							32.7378	34.2522	5.16075	5.06975	30.5232	34.9524	29.2004	39.304	4.95619	5.3653	5.06915	5.07036
ASRNV20030340	0.835798	0.955124	1.03772	up	noncoding	long noncoding	XR_589725	LOC100909398	RefSeq model	2191	chrX	+	72528504	72532369	CAGGCTGTGCTCAGTGTCTGATGTTCCAGAAGGAAATAGATGAACTCAAGGAACAACTAG	100909398	exon sense-overlapping	ENSRNOT00000036989	LOC679774		+	72528651	72532104	21.3791	23.9972	4.57437	4.52095	20.383	22.3751	18.3405	29.6539	4.39199	4.75675	4.38596	4.65595
ASRNV20035541	0.814753	0.951599	1.02923	up	noncoding	long noncoding	XR_596691	Prpf4b	RefSeq model	7926	chr17	-	32580446	32614578	ATCCTCTGTGGTGGAAGCAGCGTGTGTAATGTCTAAGCACTGTTTTCCATCACACTTCAG	291078	exon sense-overlapping	NM_001011923	Prpf4b	pre-mRNA processing factor 4B	-	32583632	32614446	71.9454	74.7446	6.25462	6.21306	83.1029	60.788	58.9203	90.5689	6.37109	6.13816	6.10943	6.3167
ASRNV20003219	0.74408	0.929226	1.06446	up	noncoding	pseudogene	ENSRNOT00000037563	AABR06027875.1	Ensembl	544	chr3	+	173452898	173453448	ATCTGTCACCATGAAGGTCAACCTATGCAGTTTTAGCGGTTACAAGATCTACTCAGGACA		intergenic							132.901	131.413	7.1488	7.05869	120.334	145.467	114.206	148.62	6.90942	7.38819	7.0838	7.03358
ASRNV20035183	0.917664	0.980632	1.01565	up	noncoding	long noncoding	XR_596170	LOC102547888	RefSeq model	674	chr15	+	46286836	46298152	TTCCCAGGAGCTGTGCTTTTCCTCTGAGCGTCCCAGCAGGGATGGCTTAACAATTAAAAG	102547888	intergenic							40.9369	44.1948	5.47839	5.45598	39.3444	42.5294	40.648	47.7416	5.31189	5.64488	5.55117	5.3608
ASRNV20007024	0.678317	0.906851	1.05791	up	noncoding	pseudogene	ENSRNOT00000071947	AABR06021626.1	Ensembl	588	chr2	-	279351196	279351788	GAAAAGGCCAGAGTCATCACAGAAGAAGAGAACTTGAAGGCTTTTGCCAGTCTTTGCATG		intergenic							1760.04	1687.06	10.887	10.8058	1520.73	1999.35	1507.69	1866.43	10.7187	11.0553	10.8213	10.7902
ASRNV20030321	0.842511	0.956556	1.01654	up	noncoding	long noncoding	XR_589700	LOC102550740	RefSeq model	246	chrX	-	35011732	35015039	AGAGACTACAGCAAACACCCTCCACCACAGGACACATTTCCACCCTAAACTAGGTATCAT	102550740	natural antisense	ENSRNOT00000041924	Nhs		+	34966097	35015678	70.5098	73.516	6.23142	6.20775	80.8126	60.2071	62.2673	84.7647	6.33552	6.12733	6.19427	6.22123
ASRNV20030321	0.842511	0.956556	1.01654	up	noncoding	long noncoding	XR_589700	LOC102550740	RefSeq model	246	chrX	-	35011732	35015039	AGAGACTACAGCAAACACCCTCCACCACAGGACACATTTCCACCCTAAACTAGGTATCAT	102550740	natural antisense	NM_001191733	Nhs	NHS actin remodeling regulator	+	34657416	35015678	70.5098	73.516	6.23142	6.20775	80.8126	60.2071	62.2673	84.7647	6.33552	6.12733	6.19427	6.22123
ASRNV20034644	0.919754	0.980881	1.02534	up	noncoding	long noncoding	XR_595008	LOC102548079	RefSeq model	4329	chr11	-	35976344	35982242	GTGGGGCTTTGCCGTCCTACTCCCCCGCTGCCCTCTCTCTCTCTTCGTTTCTCAACACAG	102548079	intergenic							1984.85	2058.1	11.0899	11.0538	2281.97	1687.74	1537.73	2578.47	11.3393	10.8405	10.8579	11.2497
ASRNV20002347	0.0563825	0.537822	1.27766	up	noncoding	pseudogene	ENSRNOT00000029982	AABR06030830.1	Ensembl	720	chr4	-	140532119	140532843	GCTCACATTGCAAAGCTAGAAAAGGCAAAGGCTAAAGAACTCGCCATTAAACTGGGTTAA		intergenic							14465.2	11599	13.9808	13.6273	12855.7	16074.7	10735.1	12462.9	13.894	14.0676	13.64	13.6146
uc.90-_P1	0.80461	0.947519	1.03996	up	noncoding	long noncoding	uc.90-	uc.90	UCR	206	chr3	-	54349380	54349586	CCTTGGAGTCAGGAAAATTGTCTGTATCTGACTGATTCGTCATCCCCCTGGTAATTTTTT		natural antisense	ENSRNOT00000065340	Tbr1		+	54349275	54356654	48.7198	50.7995	5.73057	5.67404	50.4103	47.0293	49.9691	51.6298	5.67436	5.78678	5.86664	5.48144
uc.90-_P1	0.80461	0.947519	1.03996	up	noncoding	long noncoding	uc.90-	uc.90	UCR	206	chr3	-	54349380	54349586	CCTTGGAGTCAGGAAAATTGTCTGTATCTGACTGATTCGTCATCCCCCTGGTAATTTTTT		natural antisense	NM_001191070	Tbr1	T-box, brain, 1	+	54349275	54356654	48.7198	50.7995	5.73057	5.67404	50.4103	47.0293	49.9691	51.6298	5.67436	5.78678	5.86664	5.48144
ASRNV20036060	0.876291	0.968224	1.09781	up	noncoding	long noncoding	XR_597362	LOC103694402	RefSeq model	3204	chr20	+	15367136	15371306	CATAGTGAATGGCTCCCATTCTGTTTTTCCATAAAACAAACAAAAAACCCTAGTGTGATA	103694402	intergenic							127.481	112.328	6.97248	6.83785	77.3432	177.619	119.082	105.574	6.27332	7.67164	7.14492	6.53078
ASRNV20004557	0.616739	0.887022	1.18099	up	noncoding	pseudogene	ENSRNOT00000048151	Rn50_X_0641.3	Ensembl	499	chrX	-	64036005	64036504	AGAAATATGACAGCTCCCTCAAGATTGTCAGTAATGCATCCTGCACCACCAACTGCTTAG		intergenic							8793.88	7834.74	13.2319	12.9919	10418.9	7168.86	5945.43	9724.06	13.5763	12.8875	12.7713	13.2125
ASRNV20004784	0.0225053	0.489028	1.28545	up	noncoding	pseudogene	ENSRNOT00000050074	AABR06061645.2	Ensembl	1557	chr9	+	100880100	100881685	AACTACTGTGTAAAGAAGCAGCTGCTTCACTCCTGTACTGTAATGGCCACCAACATTCTC		intergenic							1644.55	1341.74	10.8219	10.4596	1593.58	1695.52	1124.76	1558.72	10.7993	10.8444	10.4091	10.5101
ASRNV20036126	0.213017	0.712119	1.8121	up	noncoding	long noncoding	XR_597436	LOC102555751	RefSeq model	3189	chr20	-	44478110	44486772	GTTGCCACATAGGCGGACTCTTCAAAGTCTCAGCTACAAAAATATGTGTGTGTGTCTGTG	102555751	intergenic							82.1343	47.6486	6.4343	5.57664	63.152	101.117	46.8646	48.4325	6.00028	6.86832	5.77075	5.38253
ASRNV20033786	0.540736	0.857298	1.13528	up	noncoding	long noncoding	XR_593787	LOC103693018	RefSeq model	585	chr8	-	21708642	21709974	ATTTTGCTGGGGTGAAGTGAAGAGGTCTGCAGCTGTCGGGTGGGTCCTGGAGACATAGCT	103693018	intergenic							153.239	141.138	7.35678	7.17373	142.121	164.357	132.743	149.533	7.14336	7.5702	7.30461	7.04284
uc.43-_P1	0.328904	0.773317	1.19973	up	noncoding	long noncoding	uc.43-	uc.43	UCR	257	chr13	-	99719439	99719696	GAGGGTGGTGTGAAAGAGGCAACAAGTGCTTGCTAATCACTTGAATATACATAATTAGCT		intron sense-overlapping	ENSRNOT00000057879	Akt3		-	99533233	99800302	26.6663	25.0383	4.8825	4.61979	25.5203	27.8123	22.9969	27.0797	4.7012	5.0638	4.71594	4.52363
uc.43-_P1	0.328904	0.773317	1.19973	up	noncoding	long noncoding	uc.43-	uc.43	UCR	257	chr13	-	99719439	99719696	GAGGGTGGTGTGAAAGAGGCAACAAGTGCTTGCTAATCACTTGAATATACATAATTAGCT		intron sense-overlapping	NM_031575	Akt3	v-akt murine thymoma viral oncogene homolog 3	-	99539094	99800302	26.6663	25.0383	4.8825	4.61979	25.5203	27.8123	22.9969	27.0797	4.7012	5.0638	4.71594	4.52363
ASRNV20004845	0.00997864	0.455048	1.13441	up	noncoding	pseudogene	ENSRNOT00000050574	AABR06012679.1	Ensembl	471	chr2	+	58592018	58592489	AAATGACATCAAGAAACCCCAGTCACGAAGATATGACTCTCTTAAAGGGGCTGACCCCAA		intergenic							978.841	903.64	10.0603	9.87833	985.171	972.511	786.939	1020.34	10.0427	10.0779	9.8834	9.87327
ASRNV20033166	0.106957	0.596098	1.27827	up	noncoding	long noncoding	XR_593085	Max	RefSeq model	817	chr6	-	109380084	109403804	ATGGAAGATGCAAGTAAAAGGAAATTCCGTGCACTGGAGAAGGCAAGATCAAGTGCCCAA	60661	exon sense-overlapping	ENSRNOT00000041442	Max		-	109378843	109403735	27.8995	25.0142	4.94374	4.58954	29.3491	26.45	19.4446	30.5839	4.89386	4.99361	4.47362	4.70546
ASRNV20033166	0.106957	0.596098	1.27827	up	noncoding	long noncoding	XR_593085	Max	RefSeq model	817	chr6	-	109380084	109403804	ATGGAAGATGCAAGTAAAAGGAAATTCCGTGCACTGGAGAAGGCAAGATCAAGTGCCCAA	60661	exon sense-overlapping	NM_022210	Max	MYC associated factor X	-	109380102	109403573	27.8995	25.0142	4.94374	4.58954	29.3491	26.45	19.4446	30.5839	4.89386	4.99361	4.47362	4.70546
ASRNV20027621	0.973746	0.993817	1.00379	up	noncoding	pseudogene	XR_342419	RGD1563459	RefSeq model	461	chr19	+	67560538	67560999	CAAATACAAGGAAGGAACTATCGAGAAGATGCAGGAGTAAAATCTCATGCACAGCTTTCA	292088	intergenic							16184	15980.4	14.1457	14.1403	14272.9	18095	15941.6	16019.1	14.0587	14.2328	14.2586	14.022
uc.136+_P1	0.872127	0.967832	1.02031	up	noncoding	long noncoding	uc.136+	uc.136	UCR	347	chr2	+	137441743	137442090	AGTACAGTGTAAAGTCATCAATAACGCTTTGATAGATCCCTGTCTGCCCGGTGCTTGACA		intronic antisense	NM_001106423	Mecom	MDS1 and EVI1 complex locus	-	137080582	137665758	81.8604	86.1252	6.45512	6.42611	79.0529	84.6678	70.7006	101.55	6.30401	6.60622	6.3763	6.47592
uc.292-_P1	0.542226	0.857872	1.25059	up	noncoding	long noncoding	uc.292-	uc.292	UCR	217	chr1	-	268259873	268260090	GTGGGGAATCCCATAAATACTCTGAGCTTTGGAAACACTCATTTTTCCACTCATAACCAC		intronic antisense	ENSRNOT00000076073	Lcor	ligand dependent nuclear receptor corepressor	+	268187770	268286051	5.95037	5.24228	2.78663	2.46402	5	6.90075	5.0383	5.44626	2.35069	3.22257	2.54303	2.385
uc.292-_P1	0.542226	0.857872	1.25059	up	noncoding	long noncoding	uc.292-	uc.292	UCR	217	chr1	-	268259873	268260090	GTGGGGAATCCCATAAATACTCTGAGCTTTGGAAACACTCATTTTTCCACTCATAACCAC		natural antisense	ENSRNOT00000036791	Lcor	ligand dependent nuclear receptor corepressor	+	268253435	268260098	5.95037	5.24228	2.78663	2.46402	5	6.90075	5.0383	5.44626	2.35069	3.22257	2.54303	2.385
uc.292-_P1	0.542226	0.857872	1.25059	up	noncoding	long noncoding	uc.292-	uc.292	UCR	217	chr1	-	268259873	268260090	GTGGGGAATCCCATAAATACTCTGAGCTTTGGAAACACTCATTTTTCCACTCATAACCAC		natural antisense	ENSRNOT00000076842	Lcor	ligand dependent nuclear receptor corepressor	+	268187753	268263123	5.95037	5.24228	2.78663	2.46402	5	6.90075	5.0383	5.44626	2.35069	3.22257	2.54303	2.385
uc.154+_P1	0.381715	0.794226	1.15147	up	noncoding	long noncoding	uc.154+	uc.154	UCR	203	chr2	-	48238547	48238750	GAGTTTTTTGGGGCCACCAAATATTTTGGATCATGCAGAGAATATATATTGTACTGTAGT		exon sense-overlapping	NM_001100692	Tnpo1	transportin 1	-	48238549	48302948	4168.75	3813.5	12.1855	11.9821	3650.16	4687.34	3847.53	3779.47	12.0766	12.2945	12.129	11.8351
ASRNV20004698	0.49889	0.836362	1.11794	up	noncoding	pseudogene	ENSRNOT00000049332	AABR06018543.1	Ensembl	492	chr2	-	200913769	200914263	ATATTGCTGCCTACAGAGCTAAAGGAAAACCTGATACAGTGAAAAGGGGAGTGGCAAAGG		intergenic							8342.32	7670.19	13.1632	13.0024	6882.78	9801.85	7347.6	7992.77	12.9853	13.3411	13.0856	12.9191
ASRNV20031062	0.302706	0.763368	1.09687	up	noncoding	long noncoding	XR_590619	LOC103691311	RefSeq model	3987	chr1	-	248044277	248050995	ATGACAATTACCCTCTTGCTTCTGAGCACTCCATTCAAATCTACCAGTTCCTAACAGTAA	103691311	intergenic							30.959	31.6223	5.09166	4.95827	31.4113	30.5066	27.3825	35.8621	4.99732	5.18599	4.98067	4.93587
ASRNV20030440	0.590264	0.876677	1.07439	up	noncoding	long noncoding	XR_589883	LOC102555465	RefSeq model	2273	chr1	-	25245284	25263993	CCTTGAAACCCTGATCTCGTGTCTCTATATCCAACATAATGGGAATACTTCATTTTAAAA	102555465	intergenic							30.4423	31.6752	5.06471	4.96119	29.5173	31.3672	27.8488	35.5015	4.90703	5.22238	5.00234	4.92004
ASRNV20030467	0.157083	0.649926	1.21368	up	noncoding	long noncoding	XR_589917	LOC103690957	RefSeq model	1776	chr1	+	41741129	41743856	GCTTGTACCTCTATGCCTGACTAGATAAATAAATTTTAAAGTTTCTCTTAGATGCCAGGA	103690957	intergenic							73.6291	65.011	6.30953	6.03014	72.5932	74.665	57.0769	72.945	6.18772	6.43133	6.06277	5.99751
ASRNV20004757	0.994659	0.998442	1.0006	up	noncoding	pseudogene	ENSRNOT00000049805	AABR06057457.1	Ensembl	480	chr8	-	125376536	125377020	TATGTTGATGAAGCCTCTAAGAAGGAGATCAAAGATATCCTCATCCAGTACGATCGGGCC		intergenic							13732.4	13802.5	13.9104	13.9096	13845.9	13618.8	12202	15402.9	14.0163	13.8046	13.8639	13.9553
ASRNV20030553	0.101315	0.592594	1.21235	up	noncoding	long noncoding	XR_590018	LOC102556799	RefSeq model	1201	chr1	-	65199915	65201592	CTGATGTCCATTGTTCATGTGATAAACTTAGTTGATAAATATAGATGAGGGAGTTGTAGC	102556799	intergenic							29.4133	27.2219	5.02089	4.74309	30.3763	28.4503	24.3115	30.1323	4.94846	5.09332	4.80589	4.68028
ASRNV20033321	0.300154	0.762025	1.15052	up	noncoding	long noncoding	XR_593269	LOC103692773	RefSeq model	856	chr7	-	12523997	12529570	AATTCCAAGGTAGGATCGCTTGGTGCTCTCCAGGTGTAAGGGGAACAGAAAGAAGTTAAA	103692773	intergenic							38.8104	36.9568	5.39576	5.19347	43.8413	33.7794	34.623	39.2905	5.47289	5.31864	5.31743	5.06951
ASRNV20030946	0.994966	0.998442	1.00096	up	noncoding	long noncoding	XR_590483	LOC102551806	RefSeq model	896	chr1	-	205148436	205155172	TTTCCTTGGGCTGCTGTTGCCCCAGTGTTGTAAATGGAAAAAGGCAACACAACACTTGAT	102551806	intronic antisense	ENSRNOT00000072401	AABR06008867.1		+	205143699	205152686	15.8895	18.958	4.14508	4.1437	18.554	13.2251	14.169	23.7469	4.25572	4.03445	3.98417	4.30323
ASRNV20029004	0.732255	0.925824	1.07483	up	noncoding	pseudogene	XR_351729	LOC102549890	RefSeq model	1198	chr2	+	129043033	129044222	GAGGGAGAGAGAAGTCCTCCCTGACAGAGTTGCAACATCTCGGATTAGCGATGCACACTT	102549890	intergenic							260.842	252.056	8.12123	8.01712	240.649	281.035	243.641	260.472	7.91938	8.32307	8.1887	7.84553
ASRNV20035331	0.284303	0.751163	1.31279	up	noncoding	pseudogene	XR_596458	Pabpc1-ps1	RefSeq model	1217	chr16	-	41375943	41378522	CTGGTGTTCCAACTGTCTAAATTGATCAGGGACCACAAACAGAAACTAGTTCTTCACCAA	680895	intergenic							17334.4	13157.1	14.2278	13.8352	14747.8	19921.1	14007	12307.2	14.1026	14.3531	14.0755	13.5949
ASRNV20034327	0.529948	0.853483	1.11681	up	noncoding	pseudogene	XR_594646	LOC689229	RefSeq model	3342	chr10	-	24659998	24663340	GTGAACATAGACATAGCTTTTCCCCCTTTCCCCCCTTTTTTAAATGTAACAAATAACTTT	689229	intergenic							1603.18	1512.77	10.7849	10.6255	1754.14	1452.22	1174.41	1851.13	10.9311	10.6388	10.4725	10.7786
ASRNV20004265	0.145713	0.634727	1.61897	up	noncoding	pseudogene	ENSRNOT00000045917	Rn50_15_0609.1	Ensembl	1740	chr15	-	60898260	60900000	CCAGATGGCAAATTATTTGCAACCAAGTATTGCAACACCCCTAATTTCCTTGTATATAAT		intergenic							62.1916	41.9998	6.05764	5.36257	53.8831	70.5	33.9682	50.0314	5.76779	6.34749	5.28893	5.4362
ASRNV20036090	0.947933	0.989372	1.0374	up	noncoding	long noncoding	XR_597395	LOC102550965	RefSeq model	708	chr20	+	24360832	24362081	TCAAGGGAAGTCCCTTGGCTTTCTGCATGAGACTAAATAAAGTCTGTGCTGGAAAACATG	102550965	intergenic							25.1458	25.6788	4.67491	4.62194	14.9807	35.3108	19.5201	31.8374	3.97103	5.37879	4.47836	4.76552
ASRNV20000862	0.611307	0.884769	1.1952	up	noncoding	pseudogene	ENSRNOT00000010996	AABR06051599.1	Ensembl	369	chr7	+	108397263	108397636	GGTTACTGACCGGAGGAGGAAAGAGACCCAGAGTTTGAATCTTGAGATGGCTATGTCCAT		intergenic							1605.26	1346.32	10.6969	10.4396	1156.18	2054.35	1030.74	1661.9	10.3008	11.093	10.2692	10.6101
ASRNV20032025	0.050239	0.5235	1.18891	up	noncoding	pseudogene	XR_591735	LOC689130	RefSeq model	856	chr3	+	150210124	150210980	AATGAGCAGGTGAAATCCATTAAAGAACTGGGTGACCACGTGACCAACTTACGCAAGATG	689130	intergenic							114256	93830.1	16.9219	16.6722	104475	124038	87074.7	100586	16.8644	16.9794	16.6809	16.6636
ASRNV20031113	0.28543	0.751578	1.07987	up	noncoding	long noncoding	XR_590676	LOC102549441	RefSeq model	1466	chr1	-	263863156	263865094	ATTCTCAGAAACCTCGGTCCGCCCCTTTCTGGAGAGCGCCTCCAGGCCGGTGTGCAAAAC	102549441	bidirectional	NM_130408	Cyp26a1	cytochrome P450, family 26, subfamily a, polypeptide 1	+	263865284	263869103	51.0225	51.2186	5.78457	5.67371	57.2233	44.8217	45.1707	57.2665	5.85221	5.71693	5.70996	5.63745
ASRNV20030539	0.678091	0.906851	1.08179	up	noncoding	long noncoding	XR_589999	LOC102554537	RefSeq model	3672	chr12	+	9223764	9235261	CTGTGCCGGAATCTTCTTCCTCGTCGACTTTGTGTTAGTTTTCTTTCTGTTGTTGTGCTA	102554537	intergenic							20.1115	21.3268	4.48553	4.37211	18.9077	21.3153	19.7624	22.8912	4.28405	4.68702	4.49475	4.24948
ASRNV20007083	0.978559	0.995733	1.00212	up	noncoding	pseudogene	ENSRNOT00000072066	Fam127b	Ensembl	1237	chrX	+	74428094	74429331	AATCTCTGTGCTGTGCAGACCTAGCAAAGCCCAGCTGACCCCTGCTAGAATCCCGCGCCC	679038	exon sense-overlapping	NM_001100998	Fam127b	family with sequence similarity 127, member B	+	74428117	74429330	76.8313	81.6174	6.35031	6.34725	86.6301	67.0324	66.0836	97.1512	6.4259	6.27472	6.28047	6.41404
ASRNV20003278	0.342866	0.77742	1.44712	up	noncoding	pseudogene	ENSRNOT00000038121	AABR06018001.1	Ensembl	570	chr2	-	184847389	184847963	AGTCCGAGGGCCGCCCGGGTGCCAGGGTCCCGGGAGAAGCGTGCGGAGCCGCCGGGATGA		natural antisense	ENSRNOT00000012982	LOC100362176	hypothetical protein LOC100362176	+	184847682	184848426	38.0702	27.8134	5.29125	4.75807	52.1124	24.028	22.8474	32.7795	5.72056	4.86195	4.70593	4.81021
ASRNV20035071	0.848351	0.959098	1.06317	up	noncoding	long noncoding	XR_595937	LOC102556662	RefSeq model	1284	chr14	+	94107054	94122890	GATGTGACCTCTACTTGCAGATGACTTCAGCATACTATGGACATATGAGCTCCCTTATGG	102556662	exon sense-overlapping	ENSRNOT00000050464	AABR06080605.1		+	94106091	94107553	23.5326	23.7021	4.61909	4.53071	32.013	15.0521	20.5514	26.8529	5.02583	4.21234	4.55245	4.50896
ASRNV20030452	0.153419	0.644371	1.2915	up	noncoding	long noncoding	XR_589900	Nsun2	RefSeq model	2570	chr1	-	37694707	37716925	ATGTTCCTGCTTTAAAGGCTAATATGACACAGCCTTTGCAGAAGTTCGGATCCCTTGTCG	361191	exon sense-overlapping	ENSRNOT00000023641	Nsun2		-	37692671	37716918	2297.7	1822.63	11.2747	10.9056	1982.72	2612.67	1561.87	2083.38	11.1132	11.4361	10.8765	10.9347
ASRNV20030452	0.153419	0.644371	1.2915	up	noncoding	long noncoding	XR_589900	Nsun2	RefSeq model	2570	chr1	-	37694707	37716925	ATGTTCCTGCTTTAAAGGCTAATATGACACAGCCTTTGCAGAAGTTCGGATCCCTTGTCG	361191	exon sense-overlapping	NM_001108403	Nsun2	NOP2/Sun RNA methyltransferase family, member 2	-	37692671	37716918	2297.7	1822.63	11.2747	10.9056	1982.72	2612.67	1561.87	2083.38	11.1132	11.4361	10.8765	10.9347
uc.265+_P1	0.0439257	0.511019	1.59788	up	noncoding	long noncoding	uc.265+	uc.265	UCR	217	chr5	+	74504557	74504774	GGAGTAATGACCAGCAAAGAAATTATATTGGGACTTTGCTTGTTATCACTAGGTAATTGT		exon sense-overlapping	ENSRNOT00000024229	Slc44a1		+	74448192	74528471	196.666	130.407	7.70843	7.03227	227.186	166.146	104.178	156.637	7.83232	7.58454	6.95392	7.11062
uc.265+_P1	0.0439257	0.511019	1.59788	up	noncoding	long noncoding	uc.265+	uc.265	UCR	217	chr5	+	74504557	74504774	GGAGTAATGACCAGCAAAGAAATTATATTGGGACTTTGCTTGTTATCACTAGGTAATTGT		exon sense-overlapping	ENSRNOT00000024354	Slc44a1		+	74448192	74543855	196.666	130.407	7.70843	7.03227	227.186	166.146	104.178	156.637	7.83232	7.58454	6.95392	7.11062
uc.265+_P1	0.0439257	0.511019	1.59788	up	noncoding	long noncoding	uc.265+	uc.265	UCR	217	chr5	+	74504557	74504774	GGAGTAATGACCAGCAAAGAAATTATATTGGGACTTTGCTTGTTATCACTAGGTAATTGT		exon sense-overlapping	NM_001033852	Slc44a1	solute carrier family 44 member 1	+	74404992	74533208	196.666	130.407	7.70843	7.03227	227.186	166.146	104.178	156.637	7.83232	7.58454	6.95392	7.11062
uc.265+_P1	0.0439257	0.511019	1.59788	up	noncoding	long noncoding	uc.265+	uc.265	UCR	217	chr5	+	74504557	74504774	GGAGTAATGACCAGCAAAGAAATTATATTGGGACTTTGCTTGTTATCACTAGGTAATTGT		exon sense-overlapping	NM_053492	Slc44a1	solute carrier family 44 member 1	+	74404992	74582694	196.666	130.407	7.70843	7.03227	227.186	166.146	104.178	156.637	7.83232	7.58454	6.95392	7.11062
ASRNV20028075	0.164126	0.658958	1.25649	up	noncoding	long noncoding	XR_345037	LOC102554396	RefSeq model	550	chr3	+	78793907	78795279	TGTTGAACAGCTCCAGCATCCGTATCCCAGCTATGGACCCAAGAGGATCCTCTAATCTCC	102554396	natural antisense	NM_181380	Rtn4rl2	reticulon 4 receptor-like 2	-	78793336	78809760	33.0781	30.0731	5.1762	4.8468	36.9032	29.2529	22.7786	37.3676	5.22309	5.12931	4.7012	4.9924
ASRNV20003362	0.26042	0.738243	1.41872	up	noncoding	pseudogene	ENSRNOT00000038803	AABR06064069.1	Ensembl	900	chr10	+	45577508	45578412	TTTTTTGATCGGGATGACGTGGCTTTGGAGGGTGTAGGCCACTTCTTCCGCGATTGGCCG		intergenic							6636.12	4886.53	12.828	12.3234	7667.08	5605.16	4028.85	5744.22	13.1294	12.5266	12.2026	12.4442
ASRNV20002703	0.648083	0.896767	1.08872	up	noncoding	pseudogene	ENSRNOT00000033332	AABR06040285.1	Ensembl	357	chr5	+	155476900	155477258	CGTGGCAAGAAGGAGGAGGAGCTGTTGAAACAGCTGGATGATCTGAAGTTGGAACTGTCC		intergenic							3719.75	3580.37	12.0103	11.8877	3213.15	4226.34	3700.05	3460.69	11.8797	12.141	12.0778	11.6976
ASRNV20004267	0.364747	0.78601	1.05075	up	noncoding	pseudogene	ENSRNOT00000045933	LOC100362583	Ensembl	609	chr17	-	26552919	26553530	ATGTGGAGAAGAAAATCTGCAAGTTCACAGAGGTCCTCAAGACCAATGGACTCTTGGTGT	100362583	intergenic							53236	49397.9	15.8612	15.7898	51318.9	55153.1	45735.5	53060.3	15.9216	15.8008	15.7787	15.8008
ASRNV20027778	0.723874	0.923154	1.06369	up	noncoding	long noncoding	XR_343319	LOC102551897	RefSeq model	1742	chr1	+	214661692	214663724	AATAACATCCTTGGGCAAATGCCCCTGATTTCAAGCCTGTGCTTTTCTTGTAGGCACACT	102551897	intergenic							19.0215	21.1289	4.40199	4.31291	22.0776	15.9653	15.5186	26.7392	4.51121	4.29277	4.12282	4.50301
ASRNV20000029	0.0219389	0.489028	1.15617	up	noncoding	pseudogene	ENSRNOT00000000346	AABR06101803.1	Ensembl	387	chr20	-	49256770	49257158	ACCAGAGATGATCGGCCACTACCTGGGCGAGTTCTCCATCGCCTACAAGCTGGCAAAACA		intergenic							19921.8	17267.2	14.4573	14.2479	18505.4	21338.3	15552.2	18982.3	14.4341	14.4805	14.2265	14.2693
ASRNV20033668	0.12809	0.613084	1.12014	up	noncoding	long noncoding	XR_593649	LOC102550290	RefSeq model	857	chr7	+	120438647	120451947	TGTACAGAGCCACAGAAAAGGACACAGGCAGGGTGGCTGTCTGTCTCTGGAAGAAGCCAG	102550290	intergenic							40.5652	40.2877	5.46666	5.30297	42.7893	38.3412	32.8547	47.7206	5.43529	5.49802	5.24604	5.3599
ASRNV20001878	0.205544	0.706926	1.38166	up	noncoding	pseudogene	ENSRNOT00000024075	AABR06092721.1	Ensembl	540	chr17	+	71879527	71880069	AGTTCCAGTTACACATGACAGCTCTGGATTACCTTGCACCCTACGCCAAGTATAAAGTGT		intergenic							316.211	237.67	8.39379	7.92739	286.13	346.292	221.365	253.974	8.17185	8.61572	8.04699	7.80778
ASRNV20004511	0.117914	0.608036	1.28511	up	noncoding	pseudogene	ENSRNOT00000047777	AABR06003821.1	Ensembl	819	chr1	-	80290665	80291495	GCTCTAGTTTCCAAGCTGGAAAAGGCAAAGGCTAAAGAACTCACCACTAAATTGGGTTAA		intergenic							10544.5	8501.27	13.5075	13.1456	9074.79	12014.2	7860.51	9142.03	13.3751	13.64	13.1794	13.1119
ASRNV20003108	0.558534	0.865092	1.23083	up	noncoding	pseudogene	ENSRNOT00000036680	Rn50_13_0841.1	Ensembl	1126	chr13	+	84098324	84099450	AGCACAATGAAGATTAAGATCATTGCTCCTCCTGAACGCAAGTACTCAGTCTGGATTGGC		intergenic							21323.4	17738.9	14.5635	14.2638	24824.5	17822.3	13407	22070.8	14.9063	14.2206	14.0033	14.5244
ASRNV20030370	0.586172	0.874852	1.09779	up	noncoding	long noncoding	XR_589763	Col4a6	RefSeq model	5053	chrX	-	110869521	111225238	TAGCCCTGGAGTCAAAAGGATTGTGATCCAAATGCTGGTCCTACTGCTTCAAAGTCACAT	363458	exon sense-overlapping	ENSRNOT00000040428	Col4a6	collagen, type IV, alpha 6	-	110869702	111040934	24.0085	24.5275	4.70053	4.56592	29.4294	18.5875	19.9091	29.1458	4.90094	4.50011	4.50532	4.62653
ASRNV20030370	0.586172	0.874852	1.09779	up	noncoding	long noncoding	XR_589763	Col4a6	RefSeq model	5053	chrX	-	110869521	111225238	TAGCCCTGGAGTCAAAAGGATTGTGATCCAAATGCTGGTCCTACTGCTTCAAAGTCACAT	363458	exon sense-overlapping	ENSRNOT00000052169	Col4a6	collagen, type IV, alpha 6	-	110882161	111224978	24.0085	24.5275	4.70053	4.56592	29.4294	18.5875	19.9091	29.1458	4.90094	4.50011	4.50532	4.62653
ASRNV20030370	0.586172	0.874852	1.09779	up	noncoding	long noncoding	XR_589763	Col4a6	RefSeq model	5053	chrX	-	110869521	111225238	TAGCCCTGGAGTCAAAAGGATTGTGATCCAAATGCTGGTCCTACTGCTTCAAAGTCACAT	363458	intronic antisense	ENSRNOT00000045023	RGD1562962		+	111011734	111012388	24.0085	24.5275	4.70053	4.56592	29.4294	18.5875	19.9091	29.1458	4.90094	4.50011	4.50532	4.62653
uc.271+_P1	0.631347	0.892311	1.04368	up	noncoding	long noncoding	uc.271+	uc.271	UCR	211	chr3	-	18927340	18927551	GCTTTCATCTGAAGATAGCTAATTAAATCTGGAACAGATTATATGCCTCCCCTTAAAAAG		intronic antisense	NM_001011964	Mapkap1	mitogen-activated protein kinase associated protein 1	+	18809021	19021959	15.6604	18.0203	4.14186	4.08019	17.1368	14.184	14.0318	22.0088	4.15047	4.13325	3.97056	4.18981
ASRNV20001483	0.90159	0.976125	1.0215	up	noncoding	pseudogene	ENSRNOT00000019033	AABR06089261.1	Ensembl	375	chr16	-	75478723	75479098	CACGTGAATATGAGCGAACTCATCAAGATAATTAGAAGGCGCCTGCAGCTCAATGCTAAC		intergenic							1032.3	1061.08	10.1311	10.1004	1187.01	877.601	864.628	1257.53	10.3357	9.92646	10.0211	10.1797
ASRNV20008749	0.702034	0.913616	1.04529	up	noncoding	pseudogene	ENSRNOT00000075880	Rn50_X_0586.2	Ensembl	579	chrX	+	58505100	58505679	CCTTGTACATTCCCAGTTTTTGTTTTTGGAAATAGTGACAATGCAGGTGACAGGCAGAAG		intergenic							98.8721	101.261	6.72735	6.66344	97.5683	100.176	81.5212	121.001	6.60247	6.85223	6.59021	6.73668
ASRNV20028988	0.635474	0.894456	1.94628	up	noncoding	long noncoding	XR_351438	LOC102553573	RefSeq model	311	chr2	+	73704029	73705833	AGATCAGCATCCCACTGTAAACCATCAAGAAATAAACTGCTAGGCTTTTTCTAAAACTAA	102553573	intron sense-overlapping	ENSRNOT00000060376	Mroh2b	maestro heat-like repeat family member 2B	+	73689261	73713626	49.4069	15.7274	4.83771	3.877	92.2508	6.56293	17.5981	13.8568	6.51691	3.15851	4.31494	3.43905
ASRNV20003851	0.0424123	0.511019	1.27425	up	noncoding	pseudogene	ENSRNOT00000042573	AABR06039905.2	Ensembl	789	chr5	-	148832035	148832826	ACTTCCATTGCCAAACTGGAAAAGGCAAAAGCTAAAGAACTCGCCACTAAACTGGGTTAA		intergenic							12943.6	10340	13.7982	13.4485	11626.9	14260.4	9620.73	11059.2	13.731	13.8653	13.4805	13.4165
ASRNV20003801	0.696394	0.911879	1.10597	up	noncoding	pseudogene	ENSRNOT00000042173	AABR06020442.1	Ensembl	1008	chr2	+	246187423	246188431	CTGGCATTGCTCTCGATGACAACTTTGTAAAGCTCATTTCCCGGTATGACAATGAATATG		intergenic							15016.4	13957.8	14.0353	13.89	16775.2	13257.6	11028.3	16887.3	14.2927	13.7779	13.6957	14.0843
ASRNV20029087	0.248275	0.734826	1.27402	up	noncoding	long noncoding	XR_352611	Vps16	RefSeq model	2759	chr3	+	129448247	129469258	CTGGGCTTCTGCTCCTGAGAGAGGAAATAGGCCTAGGCTTGTCTTCTCTGTCTTGCAAAG	296159	exon sense-overlapping	NM_001005541	Vps16	VPS16 CORVET/HOPS core subunit	+	129448273	129469258	166.036	136.99	7.46964	7.12025	153.252	178.819	119.743	154.237	7.25522	7.68406	7.15188	7.08862
ASRNV20005356	0.317483	0.770782	1.10797	up	noncoding	long noncoding	ENSRNOT00000057718	Nhsl2	Ensembl	3387	chrX	+	72805922	72817514	TCATCACCCTGGAGGAAGATGCCAAGTGTCCCTCCACTGGTGATGACCAGAAGTCACCTG	317253	intergenic							23.2498	23.9573	4.69707	4.54915	23.705	22.7945	21.6076	26.307	4.61212	4.78201	4.62215	4.47615
ASRNV20035260	0.0927935	0.583702	1.16291	up	noncoding	pseudogene	XR_596368	Rpl38-ps3	RefSeq model	313	chr16	-	9539764	9540066	TTTTTGGGCAGGTGCTGACGCCAGAGCCGAGCGCCCGTCGCCATGCCTCGGAAAATTGAG	681221	exon sense-overlapping	ENSRNOT00000043427	Rpl38		-	9539807	9540020	900.441	812.139	9.93547	9.71773	873.33	927.552	706.515	917.763	9.86435	10.0066	9.72399	9.71146
ASRNV20035260	0.0927935	0.583702	1.16291	up	noncoding	pseudogene	XR_596368	Rpl38-ps3	RefSeq model	313	chr16	-	9539764	9540066	TTTTTGGGCAGGTGCTGACGCCAGAGCCGAGCGCCCGTCGCCATGCCTCGGAAAATTGAG	681221	intron sense-overlapping	NM_001170593	Chat	choline O-acetyltransferase	-	8493024	10652313	900.441	812.139	9.93547	9.71773	873.33	927.552	706.515	917.763	9.86435	10.0066	9.72399	9.71146
ASRNV20035260	0.0927935	0.583702	1.16291	up	noncoding	pseudogene	XR_596368	Rpl38-ps3	RefSeq model	313	chr16	-	9539764	9540066	TTTTTGGGCAGGTGCTGACGCCAGAGCCGAGCGCCCGTCGCCATGCCTCGGAAAATTGAG	681221	intronic antisense	NM_024378	Grid1	glutamate ionotropic receptor delta type subunit 1	+	9495902	10843082	900.441	812.139	9.93547	9.71773	873.33	927.552	706.515	917.763	9.86435	10.0066	9.72399	9.71146
ASRNV20006496	0.461846	0.817016	1.09016	up	noncoding	pseudogene	ENSRNOT00000070847	AABR06028567.1	Ensembl	1209	chr4	-	3174790	3176001	CTGTTGTACATGCAAAGTACCTTGATGAGGATACAATTTACCACATACAGCCAAGTGGCA		intergenic							338.029	328.745	8.49868	8.37414	335.031	341.028	258.226	399.263	8.4035	8.59385	8.27432	8.47396
ASRNV20003113	0.252968	0.734892	1.18418	up	noncoding	pseudogene	ENSRNOT00000036733	AABR06044135.1	Ensembl	576	chr6	+	86161346	86161932	TGCCTACAGAGCTAAAGGAAAACCTGATACAGCGAAAAAGGGGGTGGTCAAGGTTGAAAA		intronic antisense	NM_020083	Ralgapa1	Ral GTPase activating protein catalytic alpha subunit 1	-	85920788	86193579	11505.4	9946.98	13.6343	13.3904	9926.37	13084.4	9616.81	10277.1	13.5092	13.7593	13.4793	13.3014
ASRNV20035829	0.691953	0.910637	1.032	up	noncoding	pseudogene	XR_597050	Slc25a6	RefSeq model	1168	chr18	+	70099117	70100285	ATACAAGGGCATCATGGACGGTGTGGTTCGCATCCCCAAGGAACAGGGAGTCCTGTCCTT	498885	intergenic							4754.28	4904.69	12.3753	12.3299	4602.68	4905.88	4131.5	5677.89	12.3953	12.3553	12.2327	12.4271
ASRNV20008420	0.0290261	0.492648	1.13372	up	noncoding	pseudogene	ENSRNOT00000075097	AABR06105686.1	Ensembl	1233	chrX	-	77849600	77850838	GGCCATGTCAAATGCATCTAGCTTTTACCACATTGTTTATATTGTTAAGTTGAGCTCTCA		intergenic							466.245	429.406	8.97114	8.79007	481.297	451.192	359.404	499.407	8.95875	8.98354	8.76107	8.81907
ASRNV20034758	0.311916	0.7682	1.3052	up	noncoding	long noncoding	XR_595191	LOC103690800	RefSeq model	946	chr12	-	108366	113384	TTCTGACAAGAGATGAAATTGCTTCTTGTGGCTATGAAGGTAGGTATGGAGAAGCTAAGT	103690800	intergenic							109.478	86.3244	6.84433	6.46006	131.897	87.0596	86.0557	86.593	7.04039	6.64826	6.66903	6.25109
ASRNV20032328	0.351582	0.781152	1.07216	up	noncoding	long noncoding	XR_592114	LOC102549423	RefSeq model	349	chr4	-	145777567	145785807	TGCTGTTGAGGCAGCTGGTCTGGTCTTGGAGTCTTAGCAGCTCTGCTTGTCTGAGAGTCT	102549423	intergenic							81.4852	80.1844	6.44469	6.34417	86.3121	76.6583	72.9374	87.4313	6.42061	6.46878	6.42407	6.26428
ASRNV20028011	0.409541	0.804556	1.20009	up	noncoding	long noncoding	XR_344628	LOC102554656	RefSeq model	3525	chr2	-	243295451	243304860	CAGGGGAGCAGTCAGGGCAAGCTAGTGTACCTTAGTATATTAAATAGTATATTATATATC	102554656	intergenic							37.3886	34.2373	5.34862	5.08548	39.7805	34.9967	35.1298	33.3448	5.33036	5.36688	5.33915	4.83181
ASRNV20029054	0.493848	0.835491	1.22256	up	noncoding	long noncoding	XR_352217	Fubp3	RefSeq model	3048	chr3	-	15580738	15629121	CAAAAAACAGGGAGCAGTAGATGGGCATCTGCCGCGGCTCTTCCCCGAAATCAGTGTGAG	362106	exon sense-overlapping	NM_001039337	Fubp3	far upstream element binding protein 3	-	15581980	15628976	30.9579	29.8659	5.08627	4.79636	29.5866	32.3291	19.7556	39.9761	4.9111	5.26145	4.49417	5.09856
ASRNV20000071	0.0590434	0.543917	1.28931	up	noncoding	pseudogene	ENSRNOT00000001155	AABR06109281.1	Ensembl	789	chrX	+	154402192	154403000	GCTTGCATTGCCAAGCTGGAAAAGCCAAAGGCTAAAGAACTTGCCACTAAACTGGGTTAA		intronic antisense	ENSRNOT00000001158	Arhgef6		-	154351132	154467649	8258.56	6624.71	13.1558	12.7892	7334.33	9182.78	6185.64	7063.78	13.0715	13.2401	12.8291	12.7493
ASRNV20000071	0.0590434	0.543917	1.28931	up	noncoding	pseudogene	ENSRNOT00000001155	AABR06109281.1	Ensembl	789	chrX	+	154402192	154403000	GCTTGCATTGCCAAGCTGGAAAAGCCAAAGGCTAAAGAACTTGCCACTAAACTGGGTTAA		intronic antisense	NM_001005565	Arhgef6	Rac/Cdc42 guanine nucleotide exchange factor 6	-	154351132	154467649	8258.56	6624.71	13.1558	12.7892	7334.33	9182.78	6185.64	7063.78	13.0715	13.2401	12.8291	12.7493
ASRNV20028118	0.983106	0.996686	1.00388	up	noncoding	long noncoding	XR_345241	LOC102554505	RefSeq model	981	chr3	-	142918286	142973358	TATCACAAAATGGAGTATTTCTTCTATGTCAGGTCAAAGGAGCCCCTTTCTCCGGTCATG	102554505	intergenic							28.4971	32.9364	4.97045	4.96486	32.5606	24.4337	23.454	42.4188	5.05554	4.88536	4.74711	5.18261
ASRNV20009289	0.203215	0.705017	1.11899	up	noncoding	pseudogene	ENSRNOT00000077059	Rn50_14_0458.1	Ensembl	664	chr14	-	45755732	45756396	TGTGAAGAGAACATGTGAAGAAGATGATGACTTTGGGAACAGGCAAGTGGCAACTGCACA		intergenic							73.0875	70.3932	6.29427	6.13208	75.9811	70.194	56.9007	83.8858	6.24777	6.34076	6.05857	6.20558
uc.451-_P1	0.274072	0.745533	1.16083	up	noncoding	long noncoding	uc.451-	uc.451	UCR	225	chr1	-	93862465	93862690	GCAGAGAATAATTGGATATGGTTGAAGCCTTGCGTGATGGATTATAAATCATTCAAGATT		intron sense-overlapping	NM_001107506	Tshz3	teashirt zinc finger homeobox 3	-	93825018	93896294	7.13603	8.49056	3.1057	2.89053	7.46785	6.80422	6.2777	10.7034	3.00397	3.20742	2.78841	2.99266
ASRNV20008731	0.792063	0.944515	1.02949	up	noncoding	long noncoding	ENSRNOT00000075846	Gtf2ird2	Ensembl	474	chr12	-	27521619	27525456	TTAGCACAGGGTCCTCCCACCTGCAGCCTGGAGCCTTCTAGTAAAGCACATGGCCTTTCA	288606	exon sense-overlapping	NM_001271485	Gtf2ird2	GTF2I repeat domain containing 2	-	27518167	27553774	506.063	513.534	9.07738	9.03544	571.769	440.356	424.983	602.084	9.20814	8.94661	8.98691	9.08398
ASRNV20008698	0.962536	0.99088	1.00706	up	noncoding	pseudogene	ENSRNOT00000075761	Rn50_4_2122.1	Ensembl	875	chr4	+	212194452	212195327	TTCAGTTTCGGATGATCCCTTTTCCATTCTGGACTTGCTCGTACATGGTTGATTTCAGTC		intergenic							375.734	395.659	8.64848	8.63833	418.868	332.6	295.656	495.661	8.74174	8.55521	8.47107	8.80558
ASRNV20007186	0.84885	0.959098	1.03883	up	noncoding	pseudogene	ENSRNOT00000072289	AABR06011621.1	Ensembl	288	chr2	+	11747904	11748199	ATTTTCATTATTTAAGGAAAGCAAGTGCCAAGACCATCCCAGGACTGCATGCCCTCCTCA		intergenic							182.849	186.773	7.58573	7.53077	218.577	147.121	137.293	236.253	7.77009	7.40137	7.35581	7.70573
ASRNV20034963	0.782472	0.941323	1.12625	up	noncoding	long noncoding	XR_595702	LOC102546462	RefSeq model	3915	chr15	+	62739174	62763974	CTTCCTACTGGGCTTAACATGGAGGCTACGTGCACCCTGAATAAATATCTGTTTACTTGG	102546462	intergenic							24.3042	27.6497	4.75718	4.58565	24.4404	24.1681	14.8703	40.429	4.64373	4.87062	4.05338	5.11792
ASRNV20032304	0.24496	0.734826	1.16695	up	noncoding	pseudogene	XR_592080	LOC100909424	RefSeq model	1801	chr4	-	66147383	66149184	AAATAGCAAGTGGAGGCAAGGTCTACTTACCTAAAGTCTTATACCTTGCTCACCCACCCT	100909424	exon sense-overlapping	ENSRNOT00000035326	LOC688922		-	66147622	66148381	280.051	252.333	8.21922	7.99648	323.557	236.545	206.912	297.754	8.34836	8.09007	7.95143	8.04152
ASRNV20032304	0.24496	0.734826	1.16695	up	noncoding	pseudogene	XR_592080	LOC100909424	RefSeq model	1801	chr4	-	66147383	66149184	AAATAGCAAGTGGAGGCAAGGTCTACTTACCTAAAGTCTTATACCTTGCTCACCCACCCT	100909424	intronic antisense	ENSRNOT00000008557	Luc7l2		+	66101837	66165880	280.051	252.333	8.21922	7.99648	323.557	236.545	206.912	297.754	8.34836	8.09007	7.95143	8.04152
ASRNV20032304	0.24496	0.734826	1.16695	up	noncoding	pseudogene	XR_592080	LOC100909424	RefSeq model	1801	chr4	-	66147383	66149184	AAATAGCAAGTGGAGGCAAGGTCTACTTACCTAAAGTCTTATACCTTGCTCACCCACCCT	100909424	intronic antisense	NM_001107853	Luc7l2	LUC7-like 2 pre-mRNA splicing factor	+	66101837	66165880	280.051	252.333	8.21922	7.99648	323.557	236.545	206.912	297.754	8.34836	8.09007	7.95143	8.04152
ASRNV20037194	0.623217	0.889604	1.08302	up	noncoding	long noncoding	XR_601874	LOC102548035	RefSeq model	4126	chr7	+	104193460	104274237	TATTGAATGCTTAGTGTTACAGATGCTGTTCCCATGGAGATCATTCCCAGCAACGGCACA	102548035	intergenic							21.6501	22.8156	4.59054	4.47548	20.5805	22.7198	20.5037	25.1275	4.40408	4.77699	4.54789	4.40306
ASRNV20030201	0.974341	0.993817	1.00569	up	noncoding	long noncoding	XR_589502	LOC102551795	RefSeq model	1584	chr11	+	87111598	87113536	ACACTGGGCCAGCACTTCCAGTCTACAGTTTATTGGGTTTATAACTGGACAAAGTCACAC	102551795	natural antisense	ENSRNOT00000058092	Ap2m1		-	87113488	87122152	26.6411	29.0094	4.85104	4.84286	32.7913	20.4909	26.1089	31.9098	5.0643	4.63779	4.91603	4.76969
ASRNV20030201	0.974341	0.993817	1.00569	up	noncoding	long noncoding	XR_589502	LOC102551795	RefSeq model	1584	chr11	+	87111598	87113536	ACACTGGGCCAGCACTTCCAGTCTACAGTTTATTGGGTTTATAACTGGACAAAGTCACAC	102551795	natural antisense	NM_053837	Ap2m1	adaptor-related protein complex 2, mu 1 subunit	-	87113495	87119854	26.6411	29.0094	4.85104	4.84286	32.7913	20.4909	26.1089	31.9098	5.0643	4.63779	4.91603	4.76969
uc.435-_P1	0.65006	0.897164	1.1987	up	noncoding	long noncoding	uc.435-	uc.435	UCR	227	chr18	+	64509597	64509824	CAAGGTTGTAATTAATGAAAATTCATGTCGCAGTCAGGAGATTGGATCGGTTTCATTCCG		intron sense-overlapping	ENSRNOT00000020431	Tcf4		+	64471370	64694030	20.971	18.6902	4.42842	4.16695	29.5463	12.3957	17.3217	20.0588	4.90855	3.94828	4.28708	4.04681
uc.435-_P1	0.65006	0.897164	1.1987	up	noncoding	long noncoding	uc.435-	uc.435	UCR	227	chr18	+	64509597	64509824	CAAGGTTGTAATTAATGAAAATTCATGTCGCAGTCAGGAGATTGGATCGGTTTCATTCCG		intron sense-overlapping	NM_053369	Tcf4	transcription factor 4	+	64471372	64694032	20.971	18.6902	4.42842	4.16695	29.5463	12.3957	17.3217	20.0588	4.90855	3.94828	4.28708	4.04681
ASRNV20036419	0.839044	0.955487	1.09961	up	noncoding	long noncoding	XR_598147	LOC100909866	RefSeq model	1451	chr17	-	39378078	39404557	AAACTAGTTGGTGCTAGGAACATTAAATCTTCATGTCCCCAGGACAAGAAAGTTAAAAGT	100909866	intergenic							43.6118	44.8601	5.57499	5.438	44.866	42.3576	55.9958	33.7244	5.51037	5.63961	6.02845	4.84754
ASRNV20033570	0.746855	0.929226	1.09967	up	noncoding	long noncoding	XR_593545	LOC102550763	RefSeq model	1400	chr7	-	100180915	100196110	AGACTTCCCGACCAGGAAACACCCAGGCAGAGGACCCATATTGTGTAAAGCAGAGCACCT	102550763	bidirectional	NM_017136	Sqle	squalene epoxidase	+	100197093	100211968	31.7866	32.3483	5.07357	4.93649	40.8664	22.7068	22.9973	41.6993	5.37145	4.77568	4.71631	5.15667
ASRNV20000593	0.178037	0.676437	1.17133	up	noncoding	pseudogene	ENSRNOT00000007507	AABR06037123.1	Ensembl	447	chr5	-	73542664	73543113	AACATGCGCTTTGCCAAAAAGCACAACAAGAAAGGCCTGAAGAAGATGCAGGCCAACAAT		intergenic							3188.55	2891.11	11.8008	11.5726	3236.7	3140.4	2492.59	3289.64	11.8988	11.7028	11.5189	11.6264
ASRNV20005244	0.0449905	0.515282	1.18744	up	noncoding	pseudogene	ENSRNOT00000056378	AABR06062193.1	Ensembl	468	chr9	-	114229958	114230426	TGCTTTGACAAGAAGCACAACAAGAAAGGCCTGAAGAAGATGCAGGCCAACAATGTCAAG		intergenic							2362.3	2087.77	11.347	11.0991	2342.7	2381.9	1791.57	2383.98	11.3845	11.3095	11.0597	11.1386
ASRNV20029976	0.935226	0.985387	1.02582	up	noncoding	long noncoding	XR_589204	LOC103690505	RefSeq model	1006	chr9	+	24579874	24595385	GATTCTCCTCCCACAGATCTTTGACCTTGTATATTAACATGTCTACACTTCTAAAATTCA	103690505	intergenic							78.5701	86.1979	6.37337	6.3366	92.0749	65.0652	53.5235	118.872	6.5119	6.23484	5.96073	6.71246
ASRNV20007427	0.299266	0.761916	1.13694	up	noncoding	pseudogene	ENSRNOT00000072857	AABR06004033.1	Ensembl	1593	chr1	+	84515220	84516818	TACTTGGCCCAGAATCCCTTAATGTTAAGTAAGGAATTGCCATCCAGGATTCATTTCCTA		intron sense-overlapping	ENSRNOT00000040989	LOC100364352		+	84049357	84570117	45.5677	44.3653	5.63801	5.45285	44.7199	46.4155	37.7531	50.9775	5.50497	5.77104	5.44452	5.46119
ASRNV20001908	0.289326	0.754489	1.14526	up	noncoding	pseudogene	ENSRNOT00000024373	AABR06087760.1	Ensembl	1002	chr16	-	38441083	38442086	TTTGTAAAGCTCCTTTCCTGGTATGACTATGAATACGGCATCAGCAACAGGGTGATGGAC		intergenic							1479.68	1359.87	10.674	10.4784	1597.86	1361.49	1145.39	1574.36	10.8027	10.5454	10.4314	10.5253
ASRNV20029347	0.742989	0.92919	1.0557	up	noncoding	long noncoding	XR_356572	LOC102549759	RefSeq model	2052	chr8	+	114301805	114307120	CACACCTAGATATCTACTTGATTCAGGTTATGTTTTGTTTTGGTTTGTGTTTGGTTTTGG	102549759	natural antisense	NM_024484	Alas1	5'-aminolevulinate synthase 1	-	114289618	114302413	23.2504	25.0271	4.69869	4.6205	23.1677	23.3332	24.162	25.8923	4.58341	4.81397	4.79352	4.44748
ASRNV20001539	0.644138	0.896425	1.10536	up	noncoding	pseudogene	ENSRNOT00000019859	AABR06010472.1	Ensembl	525	chr1	+	253955802	253956340	AAGAAGTACCACCAGGGAGCCCCCGTGGCCGGTGCGTGCTACCAGGCAGAGTGGGATGAC		intronic antisense	ENSRNOT00000019816	Glis3	GLIS family zinc finger 3	-	253622232	254026042	1688.12	1610	10.8519	10.7074	1931.07	1445.17	1254.04	1965.95	11.0733	10.6305	10.5557	10.8591
ASRNV20001539	0.644138	0.896425	1.10536	up	noncoding	pseudogene	ENSRNOT00000019859	AABR06010472.1	Ensembl	525	chr1	+	253955802	253956340	AAGAAGTACCACCAGGGAGCCCCCGTGGCCGGTGCGTGCTACCAGGCAGAGTGGGATGAC		intronic antisense	ENSRNOT00000073656	Glis3	GLIS family zinc finger 3	-	253709507	254026042	1688.12	1610	10.8519	10.7074	1931.07	1445.17	1254.04	1965.95	11.0733	10.6305	10.5557	10.8591
ASRNV20027023	0.553134	0.861575	1.1551	up	noncoding	long noncoding	XR_338834	LOC102551165	RefSeq model	424	chr10	+	84220924	84221532	TACTCATTATCCCCCCTTTACCTGCTGTTATTACTGATAACAAGAAATGGGTTGTTTTTT	102551165	intron sense-overlapping	NM_173311	Skap1	src kinase associated phosphoprotein 1	+	84110239	84412122	32.8785	33.3972	5.16775	4.95973	36.6789	29.0782	22.3425	44.4518	5.21428	5.12122	4.66895	5.2505
ASRNV20033715	0.300258	0.762025	1.26049	up	noncoding	long noncoding	XR_593702	LOC102549406	RefSeq model	1319	chr7	-	137147028	137152091	ATTAGTAAATAAAGCGTGCTAAGAAGAATGTTGGCCTGTCCGAGAAGCTCGTGCCTCAGT	102549406	intergenic							18.5733	17.1039	4.34804	4.01406	23.2317	13.9149	14.1512	20.0566	4.58696	4.10912	3.98167	4.04645
ASRNV20035214	0.650953	0.897604	1.15542	up	noncoding	long noncoding	XR_596277	Trim52	RefSeq model	2084	chr15	+	93853446	93876848	TTGGGATTGCAGAATCAGCCAGGAAGCATTCATGATGCCAGCAGGAGAAGGTGTTTTAAA	290458	exon sense-overlapping	NM_001106056	Trim52	tripartite motif-containing 52	+	93853537	93855217	26.0944	25.6996	4.85455	4.64613	25.0159	27.1728	27.8139	23.5853	4.67763	5.03147	5.00004	4.29221
ASRNV20028751	0.548716	0.860177	1.39664	up	noncoding	long noncoding	XR_349162	LOC102551060	RefSeq model	1247	chr9	+	83029970	83047127	GGTGAGTAAAGTCATGTGCATACATGGATTCCTCAGAAAAATACAAAATTCCCTCAACTG	102551060	intergenic							65.5899	45.1288	5.9731	5.49114	96.0794	35.1005	47.667	42.5905	6.5757	5.3705	5.79284	5.18943
ASRNV20001031	0.402396	0.802482	1.07061	up	noncoding	pseudogene	ENSRNOT00000013019	AABR06025557.1	Ensembl	558	chr3	-	110473867	110474431	AGGAGGATGAGGATCCTGCACCGGTTTCTCAGGAGATACAGGGAATCTAAGAAGATTGAT		intronic antisense	NM_001109645	Katnbl1	katanin regulatory subunit B1 like 1	+	110460017	110501586	6445.71	6245.58	12.8051	12.7067	6428.17	6463.24	5864.36	6626.8	12.8865	12.7237	12.7525	12.661
uc.452-_P1	0.559278	0.865616	1.44329	up	noncoding	long noncoding	uc.452-	uc.452	UCR	204	chr1	-	93883762	93883966	GCAGGTGAATAGCATTAGAAACACGCTATTGTCAGACGGAATAATTAATCAAAGAGAGAA		intron sense-overlapping	NM_001107506	Tshz3	teashirt zinc finger homeobox 3	-	93825018	93896294	155.459	97.6866	7.16524	6.63587	235.65	75.2684	100.187	95.1866	7.8853	6.44517	6.88635	6.3854
ASRNV20028890	0.975769	0.993817	1.00273	up	noncoding	long noncoding	XR_350158	Kcnn4	RefSeq model	3555	chr1	+	82494193	82508500	TTATTCATTTACCAGATAGTGGTTTACCATGGCTTGAACTCCCTTGTCCCTAGGGGAGAG	65206	exon sense-overlapping	NM_001270701	Kcnn4	potassium calcium-activated channel subfamily N member 4	+	82493756	82508496	33.7096	37.6415	5.19964	5.19571	38.5019	28.9173	30.1926	45.0904	5.28568	5.1136	5.11963	5.27179
ASRNV20028890	0.975769	0.993817	1.00273	up	noncoding	long noncoding	XR_350158	Kcnn4	RefSeq model	3555	chr1	+	82494193	82508500	TTATTCATTTACCAGATAGTGGTTTACCATGGCTTGAACTCCCTTGTCCCTAGGGGAGAG	65206	exon sense-overlapping	NM_001270702	Kcnn4	potassium calcium-activated channel subfamily N member 4	+	82493756	82508496	33.7096	37.6415	5.19964	5.19571	38.5019	28.9173	30.1926	45.0904	5.28568	5.1136	5.11963	5.27179
ASRNV20028890	0.975769	0.993817	1.00273	up	noncoding	long noncoding	XR_350158	Kcnn4	RefSeq model	3555	chr1	+	82494193	82508500	TTATTCATTTACCAGATAGTGGTTTACCATGGCTTGAACTCCCTTGTCCCTAGGGGAGAG	65206	exon sense-overlapping	NM_001270703	Kcnn4	potassium calcium-activated channel subfamily N member 4	+	82493756	82508496	33.7096	37.6415	5.19964	5.19571	38.5019	28.9173	30.1926	45.0904	5.28568	5.1136	5.11963	5.27179
ASRNV20028890	0.975769	0.993817	1.00273	up	noncoding	long noncoding	XR_350158	Kcnn4	RefSeq model	3555	chr1	+	82494193	82508500	TTATTCATTTACCAGATAGTGGTTTACCATGGCTTGAACTCCCTTGTCCCTAGGGGAGAG	65206	exon sense-overlapping	NM_023021	Kcnn4	potassium calcium-activated channel subfamily N member 4	+	82493756	82508496	33.7096	37.6415	5.19964	5.19571	38.5019	28.9173	30.1926	45.0904	5.28568	5.1136	5.11963	5.27179
ASRNV20001593	0.949131	0.989372	1.01049	up	noncoding	pseudogene	ENSRNOT00000020387	Rn50_17_0536.1	Ensembl	754	chr17	-	53566937	53567691	AGATCTTCAGCTTTGGATGATCCCTTTTCCATCTTGGACTGGCTTCTAGGACGTTGGTTT		intergenic							1119.66	1183.09	10.2623	10.2473	1231.56	1007.76	899.34	1466.83	10.3903	10.1344	10.0821	10.4125
ASRNV20002487	0.166867	0.663206	1.2565	up	noncoding	pseudogene	ENSRNOT00000031394	AABR06094435.1	Ensembl	810	chr18	+	22590920	22591733	ATGTATCCTGGGACAAAATGGAATCTCAGATGTTGTGAAGGTGACACTGACTCCTGAGGA		intergenic							10532.8	8845.96	13.5214	13.192	10323.3	10742.4	7191.9	10500	13.5706	13.4722	13.0454	13.3386
uc.164+_P1	0.493231	0.835368	1.11481	up	noncoding	long noncoding	uc.164+	uc.164	UCR	203	chr2	-	12713494	12713697	AACAATGATAACAAGACCTGGCTGAGCTAACTGTGACAGCATGTGGTAATTTTCCAGCCC		intergenic							32.5528	32.4982	5.13802	4.98123	39.0258	26.0799	25.5808	39.4155	5.30111	4.97494	4.88649	5.07597
ASRNV20003943	0.0360325	0.511019	1.21681	up	noncoding	pseudogene	ENSRNOT00000043304	AABR06026006.2	Ensembl	798	chr3	+	124072215	124073015	TAAGCTGGTGGAAGCTCTTAGGACCAATTATAATGACAGATATGACGAGATCCGCCACCA		intergenic							16146.5	13431.9	14.1543	13.8712	15844.2	16448.8	12417.8	14445.9	14.206	14.1026	13.8908	13.8516
ASRNV20002558	0.143287	0.633484	1.46895	up	noncoding	pseudogene	ENSRNOT00000032036	AABR06019897.2	Ensembl	420	chr2	-	230711177	230711604	TCATCGTGGGCATTATTATGAGTTTCCTGTGTCGTCACTTCTCGACTGACAGCATATCCT		intergenic							51.5582	38.2127	5.79865	5.24386	47.4864	55.63	35.404	41.0215	5.5881	6.0092	5.35088	5.13684
ASRNV20028740	0.95496	0.99039	1.01059	up	noncoding	long noncoding	XR_349107	LOC102554186	RefSeq model	1571	chr9	+	78750377	78756824	GCCGTAATTCCTCTGCAGTCCATCTCAAAGATACTTGGTGATTTATCCTCTCTTGCAAAG	102554186	intergenic							23.7876	26.592	4.72991	4.71471	22.4876	25.0875	25.111	28.073	4.53894	4.92087	4.85729	4.57213
ASRNV20033780	0.987233	0.997702	1.00344	up	noncoding	long noncoding	XR_593778	LOC102551966	RefSeq model	1707	chr8	-	13731413	13736874	ATCTCCCCAGCTGCAGAAGCCACAGCCCCCATCTCAGCCCAGTCTTACGGAGTCCTGCAA	102551966	intronic antisense	NM_001144870	Vstm5	V-set and transmembrane domain containing 5	+	13735550	13755649	667.784	704.18	9.48443	9.47947	790.802	544.767	537.723	870.637	9.71272	9.25614	9.32671	9.63223
ASRNV20034689	0.0330412	0.500271	2.43319	up	noncoding	long noncoding	XR_595067	LOC102551831	RefSeq model	1750	chr15	+	37917352	37925607	TTCTTAGCCAGAGCTACAGTGTTCAGGAAAGATTTAGATGAGAGGTGGGTGGGGAAAATG	102551831	intergenic							80.6106	35.8563	6.43238	5.14953	73.867	87.3541	32.6574	39.0553	6.2106	6.65417	5.23901	5.06005
ASRNV20027788	0.817986	0.952289	1.04627	up	noncoding	long noncoding	XR_343372	LOC102550186	RefSeq model	3265	chr1	-	223092342	223098197	TCCCAATGTGGCCATGGTGGAGAAATTGCTCCCTTTCTGTTTATTAAGTTGTGTCTTTTT	102550186	intergenic							39.3239	41.2046	5.4247	5.35945	40.2164	38.4314	41.7956	40.6136	5.34761	5.5018	5.59651	5.12239
ASRNV20029689	0.841825	0.95655	1.02976	up	noncoding	long noncoding	XR_360982	LOC102555591	RefSeq model	2679	chr17	-	35839130	35846971	CAACACATCTGTGCCTACTACATAAATCAGTGTCCTCCTTATCTACTAAGGGAAAGGTGC	102555591	intergenic							15.1128	17.6385	4.07898	4.03667	17.4826	12.7429	13.1928	22.0843	4.17764	3.98032	3.8781	4.19525
ASRNV20030584	0.793269	0.944515	1.04856	up	noncoding	long noncoding	XR_590057	Clasrp	RefSeq model	2208	chr1	-	81757540	81781782	TTTTGTGCAGCGCCGCCTCTCTCCTTCGCTCAACCTCTAACTTCCGCTTCCGGTGCGGGT	499390	exon sense-overlapping	NM_001024294	Clasrp	CLK4-associating serine/arginine rich protein	-	81757540	81781715	983.447	1005.64	10.0649	9.9965	1079.62	887.279	743.377	1267.89	10.1853	9.94454	9.80176	10.1912
ASRNV20001447	0.118759	0.608327	1.2142	up	noncoding	pseudogene	ENSRNOT00000018474	AABR06097200.1	Ensembl	645	chr19	+	23999480	24000127	AAGAACTTAAAGTCTTTTGCCAGTCTTCGCATGGCCCATGACAATGCCCAAGCGAAAAGA		intronic antisense	NM_001108439	Large	like-glycosyltransferase	-	23595327	24054765	3167.21	2738.12	11.7661	11.4861	2855.62	3478.81	2320.43	3155.82	11.6876	11.8447	11.4147	11.5576
ASRNV20034461	0.842361	0.95655	1.01414	up	noncoding	long noncoding	XR_594805	Srsf1	RefSeq model	4294	chr10	-	74759411	74765139	GAGTGAGTTAGCTTTGCCAGCGGCTCCCTCCTCATCCCCTTTGCTTTCTGTGATCACACG	689890	exon sense-overlapping	NM_001109552	Srsf1	serine/arginine-rich splicing factor 1	-	74759411	74765463	2096.27	2149.41	11.155	11.1348	1992.02	2200.51	1779.14	2519.68	11.1237	11.1863	11.0507	11.2188
ASRNV20028993	0.964657	0.99088	1.02599	up	noncoding	long noncoding	XR_351521	LOC100910774	RefSeq model	619	chr2	+	109612549	109613652	CATTTCTTCGTGTTGCTTTGAATCTGGATTGCACAAAATTAATTGCCAGGTGTGTATTAT	100910774	intergenic							1141.84	1060.64	10.1613	10.1243	1644.84	638.833	1124.45	996.838	10.8448	9.47775	10.4085	9.84006
ASRNV20035557	0.117467	0.607449	1.27716	up	noncoding	long noncoding	XR_596708	Slc35b3	RefSeq model	3257	chr17	+	28399697	28425541	GTAGACAAATGGTTTCCAGATATTACCGCGGCAGTAAGATGCATCTAACTCTTTTCCCTG	306866	exon sense-overlapping	ENSRNOT00000021669	Slc35b3	solute carrier family 35 member B3	+	28399912	28425662	32.3315	27.9673	5.13772	4.78479	37.8861	26.7768	24.6246	31.3101	5.26251	5.01294	4.83075	4.73883
ASRNV20030180	0.450765	0.810679	1.32093	up	noncoding	long noncoding	XR_589470	LOC102548440	RefSeq model	212	chr2	-	127040	412876	TGATTTTCAGGAGACTGGAGAGATGACGGAGAAGTTAAGAACATGTCCTACTTTTGAAGA	102548440	intergenic							38.5523	31.5684	5.35803	4.95648	48.7003	28.4043	34.1504	28.9864	5.6247	5.09137	5.29638	4.61659
ASRNV20032045	0.981064	0.996686	1.00402	up	noncoding	pseudogene	XR_591760	LOC103691929	RefSeq model	5348	chr3	-	152165876	152171224	GGTGAGAAACCTTATTAATGTAATCAATATGGCAAAGCCTTTTCATGCCTAACTGTTTTC	103691929	exon sense-overlapping	ENSRNOT00000075429	ENSRNOG00000050729		-	152165989	152171823	30.5826	34.2608	5.0654	5.05961	28.785	32.3801	27.2088	41.3128	4.86683	5.26397	4.97371	5.1455
ASRNV20003129	0.0319234	0.496327	1.66488	up	noncoding	pseudogene	ENSRNOT00000036834	Rn50_3_1464.1	Ensembl	918	chr3	-	146367785	146368703	GCAACTTCGAGCACTTAGGAAATACGGAAAGAAGGTGCAAACTGAGATCCTTCAGAAGAG		intronic antisense	NM_001107786	Rin2	Ras and Rab interactor 2	+	146317464	146510342	1442.16	903.444	10.6206	9.88515	1316.36	1567.96	812.848	994.04	10.4953	10.7458	9.93463	9.83567
ASRNV20035899	0.688695	0.910637	1.13457	up	noncoding	long noncoding	XR_597138	LOC102549446	RefSeq model	277	chr19	+	25886861	25950905	CTGGTTTTAGTGGCATTCAGCATTCAAGAAGGATAACCCAACCTACCCGTCATGGCAACT	102549446	exon sense-overlapping	NM_001014271	LOC367515	similar to RIKEN cDNA 1700081O22	+	25886945	26095273	38.5561	35.8344	5.33015	5.148	51.2208	25.8914	34.1295	37.5392	5.69465	4.96565	5.29539	5.00061
ASRNV20034569	0.412992	0.804556	1.26564	up	noncoding	long noncoding	XR_594924	LOC103693474	RefSeq model	1353	chr10	+	100913287	100915228	TAACTCACCAGTCCACCCGTGGCCATGTTTTAGTAACCTAAGAGTGCTTTCTGTTAATTT	103693474	intergenic							23.842	21.7002	4.73534	4.39547	23.5774	24.1066	22.7666	20.6337	4.60407	4.8666	4.69982	4.09112
uc.94+_P1	0.245567	0.734826	1.86701	up	noncoding	long noncoding	uc.94+	uc.94	UCR	200	chr3	+	57071830	57072030	CAGTGGACTAAATGGTCCCCTAGTGTGTTGGTGATATATTCTAATAGTCTTCTCTTTACA		intergenic							25.3497	15.1344	4.74081	3.84008	17.6977	33.0016	13.5504	16.7184	4.19269	5.28893	3.92151	3.75865
uc.191+_P1	0.639864	0.895877	1.21806	up	noncoding	long noncoding	uc.191+	uc.191	UCR	208	chr9	+	24585544	24585752	GAAGGCAAAGTTATGGCTCTGCTTGTCAAGCTGAGGACTTTAATTATTCTGATATTTTTA		intergenic							7.49738	7.00476	2.83561	2.55102	9.50765	5.48711	5	9.00953	3.31904	2.35218	2.35602	2.74603
ASRNV20027358	0.986453	0.997702	1.00373	up	noncoding	long noncoding	XR_340821	LOC102555054	RefSeq model	5485	chr15	+	88518338	88553826	CATGTGTGTACAGGGCAGTGTGTCATATAAACCTATTTTTAATGAGACTATATGTACAGT	102555054	intergenic							15.5773	18.2194	4.1377	4.13232	14.7825	16.3721	17.8915	18.5472	3.94931	4.32609	4.34036	3.92428
ASRNV20036253	0.648852	0.897144	1.06241	up	noncoding	long noncoding	XR_597730	LOC100911253	RefSeq model	6380	chrX	-	119338582	119356846	TAAGGTTCTCCGCGTATTGTCTCCTTGGTAATTGGAAAACATGGGACTGGGAGTGCAATT	100911253	intron sense-overlapping	ENSRNOT00000026359	ENSRNOG00000039295		-	119352023	119352985	27.1436	28.714	4.88613	4.79879	32.2169	22.0703	23.2005	34.2276	5.03639	4.73586	4.73141	4.86616
ASRNV20007384	0.82609	0.953431	1.01549	up	noncoding	pseudogene	ENSRNOT00000072748	AABR06016617.1	Ensembl	651	chr2	+	160278317	160278969	ACATAGGGAGGGTATACAAGGAAAGGTTAGGACTTCCTCCGAAGACAGTGATTGGTTATC		intronic antisense	NM_001107675	Maml3	mastermind-like transcriptional coactivator 3	-	160209607	160966457	1566.82	1598.99	10.7436	10.7214	1457.52	1676.12	1385.63	1812.35	10.659	10.8282	10.6944	10.7484
ASRNV20033459	0.15077	0.641095	1.41288	up	noncoding	long noncoding	XR_593425	LOC103692850	RefSeq model	2104	chr7	-	52745663	52748492	TTGAGTGTAGTGGGTATTGTGTGTCATTTTGTGTACTTGAAGGAAAGTAACATTCGGGAA	103692850	intergenic							31.7036	25.7899	5.11288	4.61424	36.4496	26.9576	18.7348	32.845	5.20686	5.01889	4.41618	4.8123
ASRNV20031501	0.410849	0.804556	1.13307	up	noncoding	long noncoding	XR_591129	LOC102554278	RefSeq model	2379	chr2	-	176635875	176681754	ATGCGGCTGGGTTTGGGAGTCATTGGTGTAGAGTTTAGTATATCACATTTGGAAGGTGAT	102554278	intergenic							84.0431	78.2028	6.49168	6.31145	82.0657	86.0205	72.5369	83.8687	6.35285	6.63052	6.41764	6.20526
ASRNV20036950	0.902682	0.976125	1.00971	up	noncoding	long noncoding	XR_600797	LOC102547466	RefSeq model	6356	chr4	-	205031573	205061295	GGATCAAGTAGTTGTGAATGTGTCCCCTAAAATGAATGGCATTGTATAAAAGCATTGTAA	102547466	intronic antisense	ENSRNOT00000040255	Itpr1		+	204714825	205047900	43.0023	46.7948	5.55267	5.53873	43.5249	42.4797	41.3966	52.1931	5.46119	5.64416	5.58119	5.49627
ASRNV20036950	0.902682	0.976125	1.00971	up	noncoding	long noncoding	XR_600797	LOC102547466	RefSeq model	6356	chr4	-	205031573	205061295	GGATCAAGTAGTTGTGAATGTGTCCCCTAAAATGAATGGCATTGTATAAAAGCATTGTAA	102547466	intronic antisense	ENSRNOT00000041130	Itpr1		+	204714825	205047900	43.0023	46.7948	5.55267	5.53873	43.5249	42.4797	41.3966	52.1931	5.46119	5.64416	5.58119	5.49627
ASRNV20036950	0.902682	0.976125	1.00971	up	noncoding	long noncoding	XR_600797	LOC102547466	RefSeq model	6356	chr4	-	205031573	205061295	GGATCAAGTAGTTGTGAATGTGTCCCCTAAAATGAATGGCATTGTATAAAAGCATTGTAA	102547466	intronic antisense	ENSRNOT00000064025	Itpr1		+	204714825	205047900	43.0023	46.7948	5.55267	5.53873	43.5249	42.4797	41.3966	52.1931	5.46119	5.64416	5.58119	5.49627
ASRNV20036950	0.902682	0.976125	1.00971	up	noncoding	long noncoding	XR_600797	LOC102547466	RefSeq model	6356	chr4	-	205031573	205061295	GGATCAAGTAGTTGTGAATGTGTCCCCTAAAATGAATGGCATTGTATAAAAGCATTGTAA	102547466	intronic antisense	NM_001007235	Itpr1	inositol 1,4,5-trisphosphate receptor, type 1	+	204714825	205047901	43.0023	46.7948	5.55267	5.53873	43.5249	42.4797	41.3966	52.1931	5.46119	5.64416	5.58119	5.49627
ASRNV20036950	0.902682	0.976125	1.00971	up	noncoding	long noncoding	XR_600797	LOC102547466	RefSeq model	6356	chr4	-	205031573	205061295	GGATCAAGTAGTTGTGAATGTGTCCCCTAAAATGAATGGCATTGTATAAAAGCATTGTAA	102547466	intronic antisense	NM_001270596	Itpr1	inositol 1,4,5-trisphosphate receptor, type 1	+	204714825	205047901	43.0023	46.7948	5.55267	5.53873	43.5249	42.4797	41.3966	52.1931	5.46119	5.64416	5.58119	5.49627
ASRNV20036950	0.902682	0.976125	1.00971	up	noncoding	long noncoding	XR_600797	LOC102547466	RefSeq model	6356	chr4	-	205031573	205061295	GGATCAAGTAGTTGTGAATGTGTCCCCTAAAATGAATGGCATTGTATAAAAGCATTGTAA	102547466	intronic antisense	NM_001270597	Itpr1	inositol 1,4,5-trisphosphate receptor, type 1	+	204714825	205047901	43.0023	46.7948	5.55267	5.53873	43.5249	42.4797	41.3966	52.1931	5.46119	5.64416	5.58119	5.49627
ASRNV20000327	0.221238	0.718596	1.06682	up	noncoding	pseudogene	ENSRNOT00000004285	AABR06064173.1	Ensembl	1780	chr10	+	48771451	48773235	TTTGCTTCCCAGAGGCCGTGAGCTGAACACCCCTGTTCTGCTAAGTGCTCCCACCATGAT		exon sense-overlapping	NM_001013967	Mmgt2	membrane magnesium transporter 2	+	48769800	48773236	109.669	109.06	6.87153	6.77821	121.457	97.8809	92.1745	125.945	6.92248	6.82059	6.76304	6.79339
ASRNV20000327	0.221238	0.718596	1.06682	up	noncoding	pseudogene	ENSRNOT00000004285	AABR06064173.1	Ensembl	1780	chr10	+	48771451	48773235	TTTGCTTCCCAGAGGCCGTGAGCTGAACACCCCTGTTCTGCTAAGTGCTCCCACCATGAT		intron sense-overlapping	ENSRNOT00000072548	AABR06064171.1		+	48673947	48780459	109.669	109.06	6.87153	6.77821	121.457	97.8809	92.1745	125.945	6.92248	6.82059	6.76304	6.79339
ASRNV20026658	0.771117	0.937028	1.02166	up	noncoding	long noncoding	NR_051995	Smndc1	RefSeq	2022	chr1	-	281509725	281520796	AGTGAAGATGGACACCATGATATCTTTACAGGTGTTATGAGGCGGAGATCGAGGAGATCG	287768	exon sense-overlapping	ENSRNOT00000075874	Smndc1		-	281510864	281519591	306.706	313.882	8.36067	8.32975	309.553	303.86	281.008	346.756	8.29508	8.42626	8.39567	8.26382
ASRNV20026658	0.771117	0.937028	1.02166	up	noncoding	long noncoding	NR_051995	Smndc1	RefSeq	2022	chr1	-	281509725	281520796	AGTGAAGATGGACACCATGATATCTTTACAGGTGTTATGAGGCGGAGATCGAGGAGATCG	287768	exon sense-overlapping	ENSRNOT00000076197	Smndc1		-	281510661	281520758	306.706	313.882	8.36067	8.32975	309.553	303.86	281.008	346.756	8.29508	8.42626	8.39567	8.26382
ASRNV20026658	0.771117	0.937028	1.02166	up	noncoding	long noncoding	NR_051995	Smndc1	RefSeq	2022	chr1	-	281509725	281520796	AGTGAAGATGGACACCATGATATCTTTACAGGTGTTATGAGGCGGAGATCGAGGAGATCG	287768	exon sense-overlapping	ENSRNOT00000076330	Smndc1		-	281514254	281520727	306.706	313.882	8.36067	8.32975	309.553	303.86	281.008	346.756	8.29508	8.42626	8.39567	8.26382
ASRNV20026658	0.771117	0.937028	1.02166	up	noncoding	long noncoding	NR_051995	Smndc1	RefSeq	2022	chr1	-	281509725	281520796	AGTGAAGATGGACACCATGATATCTTTACAGGTGTTATGAGGCGGAGATCGAGGAGATCG	287768	exon sense-overlapping	ENSRNOT00000076623	Smndc1		-	281513813	281519647	306.706	313.882	8.36067	8.32975	309.553	303.86	281.008	346.756	8.29508	8.42626	8.39567	8.26382
ASRNV20026658	0.771117	0.937028	1.02166	up	noncoding	long noncoding	NR_051995	Smndc1	RefSeq	2022	chr1	-	281509725	281520796	AGTGAAGATGGACACCATGATATCTTTACAGGTGTTATGAGGCGGAGATCGAGGAGATCG	287768	exon sense-overlapping	NM_001025400	Smndc1	survival motor neuron domain containing 1	-	281509725	281520160	306.706	313.882	8.36067	8.32975	309.553	303.86	281.008	346.756	8.29508	8.42626	8.39567	8.26382
ASRNV20026658	0.771117	0.937028	1.02166	up	noncoding	long noncoding	NR_051995	Smndc1	RefSeq	2022	chr1	-	281509725	281520796	AGTGAAGATGGACACCATGATATCTTTACAGGTGTTATGAGGCGGAGATCGAGGAGATCG	287768	exon sense-overlapping	NM_001035234	Smndc1	survival motor neuron domain containing 1	-	281509725	281520796	306.706	313.882	8.36067	8.32975	309.553	303.86	281.008	346.756	8.29508	8.42626	8.39567	8.26382
ASRNV20036606	0.867541	0.966598	1.02591	up	noncoding	long noncoding	XR_599055	LOC102556905	RefSeq model	626	chr1	-	205908919	205909754	TTATCTGTCATCCCTCCCCTTCTCTCTTTGTGTTGATGTTGGTATGTAGAGGCCAGAAAC	102556905	intergenic							1317.45	1361.5	10.4957	10.4588	1417	1217.9	1049.45	1673.55	10.606	10.3853	10.2977	10.6198
ASRNV20026712	0.217297	0.717231	1.26586	up	noncoding	long noncoding	NR_110713	LOC102549726	RefSeq	767	chr20	-	6951663	6954382	TGGCTTGCAATGGAAGTGCATGGTTTCCTGCTTCTAATAAAATCCTTTAAAAGCACTTAA	102549726	intron sense-overlapping	NM_001008837	RT1-CE14	RT1 class I, locus CE14	-	6718906	7019431	7663.77	6202.61	13.0408	12.7007	6391.23	8936.3	6033.97	6371.26	12.8748	13.2068	12.7956	12.6057
ASRNV20026712	0.217297	0.717231	1.26586	up	noncoding	long noncoding	NR_110713	LOC102549726	RefSeq	767	chr20	-	6951663	6954382	TGGCTTGCAATGGAAGTGCATGGTTTCCTGCTTCTAATAAAATCCTTTAAAAGCACTTAA	102549726	intron sense-overlapping	NM_001033985	RT1-CE14	RT1 class I, locus CE14	-	6754329	7019432	7663.77	6202.61	13.0408	12.7007	6391.23	8936.3	6033.97	6371.26	12.8748	13.2068	12.7956	12.6057
ASRNV20032763	0.161136	0.655354	1.12852	up	noncoding	long noncoding	XR_592632	LOC100911221	RefSeq model	7864	chr5	+	117963958	117977709	AGTGAATGCAGTGTCTCCAAACAAACAGCTCAAAGTCGTTCATGGAGATGTTATTGGATT	100911221	intergenic							59.482	56.9919	6.00871	5.83428	62.2049	56.759	51.2928	62.6911	5.97533	6.04209	5.90702	5.76154
ASRNV20007966	0.0157086	0.476235	1.15839	up	noncoding	pseudogene	ENSRNOT00000074085	LOC100361713	Ensembl	1042	chrX	-	22417056	22418098	TTTATTAACCTGAGAATCGTTGGAGGAAGTTCCCTTGCTCCTGGATCATCGCTGAACCAT	100361713	intergenic							631.092	572.361	9.40997	9.19784	648.242	613.943	484.045	660.678	9.40074	9.41919	9.17257	9.22312
ASRNV20003263	0.748433	0.929226	1.07943	up	noncoding	pseudogene	ENSRNOT00000038009	AABR06035238.2	Ensembl	927	chr5	+	23799246	23800178	ATTGCTCTCAATGACAACTTTGTAAATCTCATCTCCTGGTATGGCAATGAATATGGCTAG		intergenic							8368.72	8186.76	13.1784	13.0681	9341.66	7395.77	6454.73	9918.79	13.421	12.9358	12.8917	13.2445
ASRNV20030910	0.418227	0.804556	1.26744	up	noncoding	long noncoding	XR_590442	LOC102551634	RefSeq model	4248	chr1	+	196572841	196578870	CATCTGACTAACATGTGTACTGTTCACTTTTTGGTCTCCTTCTAAGGAGTTCAGAAAAAA	102551634	intronic antisense	NM_001009688	Thumpd1	THUMP domain containing 1	-	196392972	197295857	27.5593	24.3726	4.92199	4.58007	25.3343	29.7843	24.5482	24.1969	4.69053	5.15345	4.8264	4.33375
ASRNV20030910	0.418227	0.804556	1.26744	up	noncoding	long noncoding	XR_590442	LOC102551634	RefSeq model	4248	chr1	+	196572841	196578870	CATCTGACTAACATGTGTACTGTTCACTTTTTGGTCTCCTTCTAAGGAGTTCAGAAAAAA	102551634	intronic antisense	NM_001024886	Dcun1d3	defective in cullin neddylation 1 domain containing 3	-	196562334	196600712	27.5593	24.3726	4.92199	4.58007	25.3343	29.7843	24.5482	24.1969	4.69053	5.15345	4.8264	4.33375
ASRNV20034542	0.925773	0.983339	1.02873	up	noncoding	long noncoding	XR_594896	LOC103693437	RefSeq model	1550	chr10	+	90542389	90545978	TTGATCCCCAGAACACTGACAGATCGGAACACAGGACAGAGAGACGATGGTGGAGGGGTC	103693437	intergenic							23.04	25.6907	4.68527	4.64441	22.7832	23.2968	28.0702	23.3113	4.55825	4.8123	5.01127	4.27755
ASRNV20031072	0.947821	0.989372	1.01866	up	noncoding	long noncoding	XR_590634	LOC102555475	RefSeq model	729	chr1	-	252218535	252219358	TGTGTATTACCCCGGAGTGCAAGAAGATTCCAATGAAGTAACATCATGGCTCCCACTGAT	102555475	intergenic							17.5583	19.9867	4.29959	4.27292	16.2938	18.8228	20.7028	19.2706	4.08427	4.5149	4.56255	3.98329
uc.101+_P1	0.859685	0.964338	1.08626	up	noncoding	long noncoding	uc.101+	uc.101	UCR	254	chr3	+	66119618	66119872	CATTGTCTCATTTCCAGAAACTGTGACAAGCTGTAAAGGTATTTCAGTGTTGGTAAGGAT		natural antisense	ENSRNOT00000026148	Sp3	Sp3 transcription factor	-	66119806	66153955	6.93021	8.05812	2.93545	2.81608	5	8.86043	5.87815	10.2381	2.35069	3.52022	2.7029	2.92926
ASRNV20034679	0.0131763	0.468169	1.27433	up	noncoding	long noncoding	XR_595053	LOC103693555	RefSeq model	459	chr11	+	54674471	54674916	TATTTGGTCAAGTGGAAAGATTGCTAGGCACAGGTGTCTGTGACCCCACGGAATAGAATA	103693555	intergenic							18.6982	17.2942	4.38739	4.03765	19.7744	17.622	14.8442	19.7441	4.34935	4.42544	4.05168	4.02363
ASRNV20033801	0.224905	0.720842	1.30525	up	noncoding	pseudogene	XR_593805	RGD1562690	RefSeq model	1622	chr1	+	103975208	103984633	CTGTGCTACGCACCCTCACCAAACATGCCTAGGCCATGAGTTCCCAGTTAGTTATAAGCT	500965	exon sense-overlapping	NM_017025	Ldha	lactate dehydrogenase A	+	103975208	103984632	15089.3	12120.2	14.0558	13.6715	14389.9	15788.6	9480.15	14760.2	14.0714	14.0403	13.4505	13.8925
ASRNV20000756	0.523976	0.849946	1.05062	up	noncoding	pseudogene	ENSRNOT00000009519	AABR06032013.1	Ensembl	378	chr4	-	178486487	178486867	GTAATTTACACCAGAAACACAAAGGGTGGAGATGCCCCAGCTGCTGATGAAGATGCATAA		intronic antisense	ENSRNOT00000009701	M1ap	meiosis 1 associated protein	+	178458160	178523256	39600.8	36816.6	15.4432	15.3719	33851.8	45349.9	34635.8	38997.4	15.3526	15.5338	15.3932	15.3507
ASRNV20009132	0.991259	0.998171	1.00123	up	noncoding	pseudogene	ENSRNOT00000076678	Rn50_X_0656.1	Ensembl	310	chrX	-	65575415	65575725	CAAAGAAGGAAGAATCTGAGGAATCCGAGGATGACATGGGATTTTGTCTTTTTGACTAAA		intergenic							62166.2	62400.8	16.0868	16.0851	60948.2	63384.1	53349.1	71452.4	16.1914	15.9823	15.9869	16.1833
ASRNV20031652	0.973641	0.993817	1.00263	up	noncoding	long noncoding	XR_591312	LOC102555173	RefSeq model	1373	chr2	-	243997399	244018699	CAATCACCAGAATAAAGGTGTCTGGGGTGGCCTTTGCTCTACACGGGACAGCCCAAGGCT	102555173	intergenic							102.592	108.344	6.78294	6.77916	103.973	101.21	96.2965	120.391	6.69527	6.87061	6.83029	6.72802
ASRNV20029632	0.643272	0.896038	1.24448	up	noncoding	long noncoding	XR_360188	LOC102553928	RefSeq model	498	chr10	-	60811818	60812319	ACTTCCTCCTTGATGTGACAAACGGAAAACTAGACTAGGCTGGCTGACTGCGGCTCGTCT	102553928	intergenic							585.595	454.832	9.19526	8.87972	824.683	346.507	416.798	492.867	9.77374	8.61678	8.96205	8.79739
ASRNV20000270	0.212516	0.711744	1.169	up	noncoding	pseudogene	ENSRNOT00000003628	LOC100361713	Ensembl	759	chr1	-	10083643	10084402	TTGGAGTTGCAGGGACTGTCCACCGCGGAAATTCTTGTTTGGGCATATTTGAACAAATTT	100361713	intergenic							587.321	521.441	9.29957	9.07429	559.22	615.422	458.159	584.723	9.17783	9.4213	9.10121	9.04738
ASRNV20033132	0.928018	0.984236	1.0079	up	noncoding	long noncoding	XR_593045	LOC103692639	RefSeq model	8139	chr6	+	87399444	87424572	CAGTCCAAGGTTTTAAGTTACTTTAAATCAAATCTCCCCTTACACCTAAACCACATCTTT	103692639	intronic antisense	ENSRNOT00000034342	Slc25a21		-	87152173	87636335	20.9432	23.9031	4.55092	4.53957	21.0135	20.8729	20.358	27.4483	4.43975	4.66209	4.53575	4.54338
ASRNV20033132	0.928018	0.984236	1.0079	up	noncoding	long noncoding	XR_593045	LOC103692639	RefSeq model	8139	chr6	+	87399444	87424572	CAGTCCAAGGTTTTAAGTTACTTTAAATCAAATCTCCCCTTACACCTAAACCACATCTTT	103692639	intronic antisense	NM_133614	Slc25a21	solute carrier family 25 member 21	-	87150619	87636590	20.9432	23.9031	4.55092	4.53957	21.0135	20.8729	20.358	27.4483	4.43975	4.66209	4.53575	4.54338
ASRNV20028397	0.722649	0.922805	1.15931	up	noncoding	long noncoding	XR_347007	LOC100910081	RefSeq model	2137	chr6	+	6254779	6259078	TTACCATCAACATGGATTTTATTATCGTGACATCGCTAAGGTCTTTGCATAAAGCCTATA	100910081	intergenic							40.3656	38.0086	5.44328	5.23002	33.4999	47.2313	42.4515	33.5658	5.09332	5.79325	5.61784	4.8422
ASRNV20033152	0.230501	0.727164	1.09763	up	noncoding	long noncoding	XR_593068	LOC102553798	RefSeq model	1604	chr6	+	103712118	103716525	TGTTAGCTATGAAAATGACATATCTCTAACCCTAACTCATGATAACCCACAATGCCCCAC	102553798	intergenic							12.2486	13.6752	3.80001	3.66561	14.0644	10.4328	11.6291	15.7212	3.87562	3.72439	3.68803	3.6432
ASRNV20036915	0.988249	0.997702	1.00159	up	noncoding	long noncoding	XR_600660	LOC102553884	RefSeq model	3899	chr4	-	141695222	141749730	CCGCTATCAGAAAAGGGTGTGACACATATGCCACTCTGCCACCCGTGATACTTGAACTAA	102553884	intergenic							33.2724	37.465	5.18352	5.18122	37.8866	28.6582	29.1698	45.7602	5.26274	5.10429	5.06798	5.29446
ASRNV20002405	0.0143752	0.468169	1.20763	up	noncoding	pseudogene	ENSRNOT00000030541	AABR06098225.1	Ensembl	396	chr19	+	41227352	41227752	AAACCAGAAATGATTGGCCACTACCTGGGCAAGTTCTCCATTACTTACAAGCCTGTGAAG		intronic antisense	NM_053917	Inpp4b	inositol polyphosphate-4-phosphatase, type II	-	40508683	41247845	12918.2	10966.5	13.8066	13.5345	12062.3	13774.2	9868.91	12064.1	13.7825	13.8308	13.512	13.557
ASRNV20027558	0.267223	0.740682	1.04648	up	noncoding	long noncoding	XR_341997	Seh1l	RefSeq model	7859	chr18	+	62751373	62835707	ACATGCCTGGCAGGCAGCCTGACTTGAGTCATGGTGGAGTATATGCCCCAAAGGATGTCT	307347	exon sense-overlapping	ENSRNOT00000023145	Cep192		+	62807102	62835427	80.1566	81.1373	6.41602	6.35048	88.6783	71.6348	69.2651	93.0094	6.45857	6.37347	6.34403	6.35694
ASRNV20027558	0.267223	0.740682	1.04648	up	noncoding	long noncoding	XR_341997	Seh1l	RefSeq model	7859	chr18	+	62751373	62835707	ACATGCCTGGCAGGCAGCCTGACTTGAGTCATGGTGGAGTATATGCCCCAAAGGATGTCT	307347	exon sense-overlapping	ENSRNOT00000023430	Seh1l	SEH1-like (S. cerevisiae)	+	62705166	62795437	80.1566	81.1373	6.41602	6.35048	88.6783	71.6348	69.2651	93.0094	6.45857	6.37347	6.34403	6.35694
ASRNV20036027	0.80387	0.947278	1.03162	up	noncoding	long noncoding	XR_597326	RT1-T18	RefSeq model	1774	chr20	+	5217001	5230416	TGAAGGTTCTTCCTCCACCCCGCATGTCAGTCTCCTGAGTGTGCCTTGGTATTTCTTCTC	406194	exon sense-overlapping	ENSRNOT00000061395	RT1-T18		+	5217572	5221833	250.618	257.901	8.06138	8.01647	288.708	212.528	202.405	313.397	8.18595	7.93682	7.91803	8.11492
ASRNV20036027	0.80387	0.947278	1.03162	up	noncoding	long noncoding	XR_597326	RT1-T18	RefSeq model	1774	chr20	+	5217001	5230416	TGAAGGTTCTTCCTCCACCCCGCATGTCAGTCTCCTGAGTGTGCCTTGGTATTTCTTCTC	406194	exon sense-overlapping	NM_001002821	RT1-T18	RT1 class Ib, locus T18	+	5217568	5221216	250.618	257.901	8.06138	8.01647	288.708	212.528	202.405	313.397	8.18595	7.93682	7.91803	8.11492
ASRNV20000343	0.139267	0.626855	1.15342	up	noncoding	pseudogene	ENSRNOT00000004447	AABR06064306.1	Ensembl	558	chr10	+	53081755	53082314	ATGAAATTCCTGGGAGATGAGGAGATCGCGAGTAAAGCCATGGAAGCTGCGGCCGCTCAG		intergenic							762.654	693.978	9.69204	9.48612	826.341	698.967	607.633	780.323	9.77712	9.60695	9.49939	9.47285
ASRNV20028285	0.363646	0.78601	1.08575	up	noncoding	pseudogene	XR_346298	LOC500371	RefSeq model	692	chr4	+	248054613	248055296	GCCGGGAAAGGCAAATAAACTGTCATAACTCGTGTAATAAAGGTGTTTGCTGTTCTGTAA	500371	intergenic							54473.7	47885.4	15.8702	15.7515	45986.2	62961.1	45966.1	49804.6	15.7759	15.9645	15.7897	15.7133
ASRNV20034885	0.503984	0.839234	1.04792	up	noncoding	long noncoding	XR_595499	Acbd6	RefSeq model	1042	chr13	+	78130704	78153500	GAATCCTCAGATCTCCCTCATTTCATACAGAGCCTGTTAAACAACTCACATCATTGCTAT	289125	exon sense-overlapping	NM_001011906	Acbd6	acyl-CoA binding domain containing 6	+	78130761	78265045	42.52	45.1481	5.53499	5.46746	46.1036	38.9363	36.2714	54.0248	5.54892	5.52106	5.38504	5.54988
ASRNV20034901	0.583983	0.874115	1.0633	up	noncoding	long noncoding	XR_595549	Pex19	RefSeq model	6500	chr13	+	95035459	95051657	TCTCTTCTCCAGCCTCCTGGCCTCAACTTTGACCTGGATGCCCTCAATCTATCGGGCCCA	289233	exon sense-overlapping	NM_001107375	Pex19	peroxisomal biogenesis factor 19	+	95035471	95044923	440.189	432.208	8.87816	8.78961	496.429	383.948	352.828	511.589	8.99988	8.75643	8.72706	8.85217
ASRNV20034901	0.583983	0.874115	1.0633	up	noncoding	long noncoding	XR_595549	Pex19	RefSeq model	6500	chr13	+	95035459	95051657	TCTCTTCTCCAGCCTCCTGGCCTCAACTTTGACCTGGATGCCCTCAATCTATCGGGCCCA	289233	exon sense-overlapping	NM_001134777	Pex19	peroxisomal biogenesis factor 19	+	95035471	95051834	440.189	432.208	8.87816	8.78961	496.429	383.948	352.828	511.589	8.99988	8.75643	8.72706	8.85217
ASRNV20033611	0.391557	0.799111	1.11113	up	noncoding	long noncoding	XR_593586	LOC102550354	RefSeq model	1317	chr7	+	107796314	107821685	TTAAGGTACATGTGGGTCCCCACCCTGCATGTTTTCTCATCAGCTGAAGATTATCTCAGT	102550354	intergenic							83.2375	79.6292	6.46066	6.30863	95.9357	70.5394	63.6334	95.625	6.57298	6.34833	6.2247	6.39255
ASRNV20004382	0.827572	0.953773	1.01459	up	noncoding	pseudogene	ENSRNOT00000046813	AABR06037721.1	Ensembl	1941	chr5	+	88665583	88667982	TTGAGTATCAGCAGAAAGAACTAGAGAAGGTCTGCAACCCTATCATCACCAAGCTGTACC		intergenic							66342.2	65043.6	16.1764	16.1555	64265.1	68419.2	58436.7	71650.6	16.2529	16.1	16.1197	16.1914
ASRNV20033266	0.711279	0.918201	1.07939	up	noncoding	long noncoding	XR_593199	RGD1566401	RefSeq model	3716	chr6	+	142821636	142839855	ATCTCCAGAGAAGAGCAGGTGAGGCCGCTGCCTGTCTTCATGCGTCTGGCATTGCCCACC	500717	intergenic							89.7451	88.5531	6.55788	6.44767	108.895	70.5953	66.8487	110.258	6.76627	6.34949	6.29483	6.60051
uc.308+_P1	0.816745	0.952146	1.04813	up	noncoding	long noncoding	uc.308+	uc.308	UCR	277	chr1	+	272647810	272648087	AATAAACTCTGACTTGTAATAACGTCGGCAAGAGTCCGCATAAATCTGCCCGAATGGTGG		intron sense-overlapping	ENSRNOT00000022426	Btrc		+	272580307	272705419	10.7127	12.7296	3.61316	3.54535	9.76216	11.6632	10.4068	15.0525	3.3571	3.86922	3.52079	3.56991
uc.308+_P1	0.816745	0.952146	1.04813	up	noncoding	long noncoding	uc.308+	uc.308	UCR	277	chr1	+	272647810	272648087	AATAAACTCTGACTTGTAATAACGTCGGCAAGAGTCCGCATAAATCTGCCCGAATGGTGG		intron sense-overlapping	NM_001007148	Btrc	beta-transducin repeat containing E3 ubiquitin protein ligase	+	272540499	272705421	10.7127	12.7296	3.61316	3.54535	9.76216	11.6632	10.4068	15.0525	3.3571	3.86922	3.52079	3.56991
ASRNV20005822	0.054459	0.534918	1.48659	up	noncoding	pseudogene	ENSRNOT00000061856	AABR06077184.1	Ensembl	1575	chr14	+	1440024	1441601	ATAAAATTGAAGCACTACAGAGCCATGAGAACGAGTCTGTATACAAGGCCTCGTTGAACC		intergenic							1048.35	737.895	10.1466	9.57461	960.635	1136.06	633.813	841.976	10.0077	10.2855	9.56483	9.5844
uc.253+_P1	0.668812	0.901032	1.21528	up	noncoding	long noncoding	uc.253+	uc.253	UCR	222	chr5	+	107192984	107193206	GAGTCTATAACCCTTTAGTCTTCCCTAATGGGACATCATTATTCTGAAAGAAACAATGTA		intergenic							140.65	115.193	7.10243	6.82115	199.221	82.0801	83.3402	147.046	7.63383	6.57104	6.62436	7.01795
ASRNV20036469	0.949358	0.989372	1.00944	up	noncoding	long noncoding	XR_598374	LOC102547036	RefSeq model	5488	chr18	+	72070779	72076650	TCAGTCCAGAACCCATTACCATCTCTGACCAGGAAAGGGAACATTCTTCTTCAAAAGGAG	102547036	intronic antisense	ENSRNOT00000023737	LOC100363110	thioredoxin-like 4	-	72067549	72082811	33.0138	36.5655	5.15901	5.14546	39.3881	26.6395	28.5836	44.5474	5.31414	5.00389	5.03754	5.25338
ASRNV20036469	0.949358	0.989372	1.00944	up	noncoding	long noncoding	XR_598374	LOC102547036	RefSeq model	5488	chr18	+	72070779	72076650	TCAGTCCAGAACCCATTACCATCTCTGACCAGGAAAGGGAACATTCTTCTTCAAAAGGAG	102547036	natural antisense	NM_001077676	RGD1560212	similar to DNA segment, Chr 18, Wayne State University 98, expressed	-	72076399	72082792	33.0138	36.5655	5.15901	5.14546	39.3881	26.6395	28.5836	44.5474	5.31414	5.00389	5.03754	5.25338
ASRNV20007073	0.0503263	0.5235	1.91081	up	noncoding	pseudogene	ENSRNOT00000072042	AABR06058083.1	Ensembl	519	chr9	+	5738965	5739486	ATTCAAAGTGACCATCAAATACATGTGGGATTCCCATTCAGGGAGATTCCAGCAGATGGC		intergenic							383.291	208.883	8.66999	7.7358	346.39	420.193	183.973	233.794	8.45667	8.8833	7.78019	7.69141
uc.144+_P1	0.818273	0.952289	1.16813	up	noncoding	long noncoding	uc.144+	uc.144	UCR	205	chr14	-	11146298	11146503	TGAAGTTCCCGCTGGCGGGTACAAACAAGGTATAATGTCAGAGTTAGAAGACAACATTCT		natural antisense	NM_001033696	Hnrnpdl	heterogeneous nuclear ribonucleoprotein D-like	+	11143238	11146507	10.2423	8.45734	3.16355	2.93935	14.8995	5.58523	8.71116	8.20351	3.96348	2.36363	3.24928	2.62941
ASRNV20002515	0.824463	0.953431	1.01084	up	noncoding	pseudogene	ENSRNOT00000031646	AABR06036829.1	Ensembl	357	chr5	-	65551183	65551542	ACTTATGTGCCTGTTACCACATTCCGAAATCTACAGACGGTCCATGTGCATGAGAACTAA		intron sense-overlapping	ENSRNOT00000015338	Shb	Src homology 2 domain containing adaptor protein B	-	65479896	65586265	19882.3	19382.2	14.4513	14.4358	18020.8	21743.8	17844.2	20920.2	14.3899	14.5128	14.4309	14.4407
ASRNV20033526	0.330911	0.773977	1.09734	up	noncoding	long noncoding	XR_593498	LOC102549311	RefSeq model	3920	chr7	+	76669018	76714415	GAGAGGCTGGTATGAGTTTGAGCACAGTGGAGTCTGTCTTAGCATTTGCTTTTTGAAGTG	102549311	intergenic							25.3244	26.4292	4.80885	4.67484	26.6907	23.9581	20.9787	31.8797	4.7604	4.85729	4.5814	4.76828
ASRNV20026615	0.0472419	0.516863	2.67244	up	noncoding	pseudogene	NR_002597	LOC360231	RefSeq	1621	chr20	+	5287666	5349417	GTTCACATCCTTGACGCAAGTGTGGATGGCTTTTTAAATTACTGGATTCAGAATACTTAA	360231	exon sense-overlapping	NM_001008826	RT1-T24-4	RT1 class I, locus T24, gene 4	+	5287622	5295623	12617.2	5003.37	13.7542	12.336	10175.9	15058.6	3733.68	6273.07	13.5521	13.9563	12.0883	12.5837
ASRNV20026615	0.0472419	0.516863	2.67244	up	noncoding	pseudogene	NR_002597	LOC360231	RefSeq	1621	chr20	+	5287666	5349417	GTTCACATCCTTGACGCAAGTGTGGATGGCTTTTTAAATTACTGGATTCAGAATACTTAA	360231	intron sense-overlapping	ENSRNOT00000061299	AABR06099817.1		+	5344904	5347354	12617.2	5003.37	13.7542	12.336	10175.9	15058.6	3733.68	6273.07	13.5521	13.9563	12.0883	12.5837
ASRNV20026615	0.0472419	0.516863	2.67244	up	noncoding	pseudogene	NR_002597	LOC360231	RefSeq	1621	chr20	+	5287666	5349417	GTTCACATCCTTGACGCAAGTGTGGATGGCTTTTTAAATTACTGGATTCAGAATACTTAA	360231	intron sense-overlapping	NM_001166403	RT1-T24-3	RT1 class I, locus T24, gene 3	+	5324556	5331860	12617.2	5003.37	13.7542	12.336	10175.9	15058.6	3733.68	6273.07	13.5521	13.9563	12.0883	12.5837
ASRNV20031360	0.0803909	0.561191	1.70166	up	noncoding	pseudogene	XR_590967	LOC679871	RefSeq model	878	chr2	+	76754632	76757839	ACCAGACGAGGAGGCCGCGGCGGCTTCCGGCTTCCGCGGAGGATTCGGCTGCGGCCTTAG	679871	exon sense-overlapping	ENSRNOT00000044776	AABR06013366.1		+	76756934	76757836	127.099	79.223	7.08451	6.31757	115.574	138.623	68.6281	89.8179	6.85314	7.31589	6.32909	6.30605
ASRNV20035439	0.777274	0.938852	1.03705	up	noncoding	long noncoding	XR_596579	LOC103694022	RefSeq model	1860	chr17	-	1372595	1376243	TGTCAAATGTTCAATACTGAAAGAAAATATTATTATTGGTTAGTAAGTCTTTTTGCCTTA	103694022	intronic antisense	ENSRNOT00000025965	Ercc6l2	excision repair cross-complementation group 6-like 2	+	1318564	1414152	30.12	33.06	5.05344	5.00096	30.4091	29.8309	25.4205	40.6996	4.95043	5.15646	4.87535	5.12656
ASRNV20029906	0.40312	0.803106	1.43659	up	noncoding	long noncoding	XR_589128	LOC100910424	RefSeq model	1145	chr8	+	121287174	121289030	TATGAAACAGGATTTACCCTGAGGTTGTGCTGATTACAATCTTTGGAAGTAAAATCATAC	100910424	bidirectional	ENSRNOT00000012114	Pdcd6ip		-	121231793	121286785	101.557	72.5211	6.71637	6.19372	74.5828	128.532	63.9306	81.1116	6.221	7.21173	6.23118	6.15625
ASRNV20029906	0.40312	0.803106	1.43659	up	noncoding	long noncoding	XR_589128	LOC100910424	RefSeq model	1145	chr8	+	121287174	121289030	TATGAAACAGGATTTACCCTGAGGTTGTGCTGATTACAATCTTTGGAAGTAAAATCATAC	100910424	bidirectional	NM_001029910	Pdcd6ip	programmed cell death 6 interacting protein	-	121231792	121286785	101.557	72.5211	6.71637	6.19372	74.5828	128.532	63.9306	81.1116	6.221	7.21173	6.23118	6.15625
ASRNV20031889	0.417205	0.804556	1.15249	up	noncoding	long noncoding	XR_591578	Pex16	RefSeq model	1369	chr3	+	87990611	87996042	ATGGAGAAGCTGCGGCTTCTGGGCCTACGCTACCAGGAGTACGTGACTCGTCATCCAGCC	311203	exon sense-overlapping	NM_001012088	Pex16	peroxisomal biogenesis factor 16	+	87986604	87996038	31.705	31.6449	5.1249	4.92014	31.8405	31.5696	23.4799	39.81	5.0184	5.2314	4.74864	5.09164
uc.275-_P1	0.447645	0.810564	1.09003	up	noncoding	long noncoding	uc.275-	uc.275	UCR	215	chr3	+	18704027	18704242	TTCCTCTCTCATCCTTAAAATCATAATGAGGCTCTATTTCTCATTAGCAGCCTTTAAGGG		intronic antisense	NM_001107834	Pbx3	pre-B-cell leukemia homeobox 3	-	18569628	18763387	5.31522	5	2.47084	2.34648	5.32661	5.30382	5	5	2.60322	2.33847	2.35602	2.33694
ASRNV20029532	0.451992	0.810788	1.19883	up	noncoding	long noncoding	XR_358811	LOC102547235	RefSeq model	564	chr13	-	2803973	2806073	TGGATGGTGATTCTGAGAGCCCTGGATGGTGAAGACAGGAAACTGTAGCAACTTATCCAG	102547235	intergenic							45.4684	41.5444	5.61984	5.3582	40.023	50.9137	36.3553	46.7335	5.33915	5.90052	5.38911	5.3273
ASRNV20031825	0.690662	0.910637	1.12743	up	noncoding	long noncoding	XR_591506	LOC102552656	RefSeq model	469	chr3	-	46709541	46721042	CCTGTCTCCTTAATAAGCAACAAAAAATGGAAAGTTTCTGCATTAATTCTTCTCCTCGAA	102552656	intergenic							42.7793	44.8792	5.54309	5.37005	46.0535	39.505	27.6268	62.1315	5.54722	5.53896	4.99392	5.74618
ASRNV20028942	0.526493	0.851544	1.14562	up	noncoding	long noncoding	XR_350840	LOC102552971	RefSeq model	1971	chr1	-	220851672	220853968	CAGCAAGTCTAGCAAAATAAGGTCTGTAATACTAGGCCACCATGATATGCTAATAAAGTA	102552971	intergenic							18.7	19.1505	4.38362	4.18749	16.8653	20.5346	15.9432	22.3578	4.12663	4.64061	4.16494	4.21004
ASRNV20000674	0.0656596	0.550928	1.29954	up	noncoding	pseudogene	ENSRNOT00000008430	AABR06082083.1	Ensembl	813	chr15	-	14906720	14907537	GCTTGCATTGAGAAGCTGGAAAAGGCAAAGGCTAAAGAACTCATCACTAAACTGGGTTAA		intergenic							9089.78	7245.8	13.2967	12.9187	8082.47	10097.1	6811.17	7680.42	13.2068	13.3866	12.9667	12.8707
ASRNV20027537	0.797027	0.945798	1.06201	up	noncoding	long noncoding	XR_341907	LOC102556109	RefSeq model	779	chr18	-	48966342	48970216	TACCATGCACAGGGCCTGATCCTAATTAGCTTCTGACACTAGACACACTCGGTGTAATAT	102556109	intergenic							37.9636	38.8794	5.33188	5.24508	48.4015	27.5257	30.9304	46.8283	5.61551	5.04824	5.16009	5.33007
ASRNV20007094	0.661618	0.899097	1.01953	up	noncoding	pseudogene	ENSRNOT00000072085	AABR06096630.1	Ensembl	576	chr18	-	86874475	86875542	CTCCAGGCCAAGAAGGAGGAGATCATCAAGACTCTGTCCAAGGAGGAAGAGACCAAAAAT		intergenic							53669.4	51021.4	15.8657	15.8378	48639.2	58699.5	49048.2	52994.6	15.8465	15.8848	15.8892	15.7864
ASRNV20028467	0.333729	0.774583	1.08332	up	noncoding	long noncoding	XR_347394	Lin52	RefSeq model	1572	chr6	-	117281817	117379017	CTGGATGAGTGTTCTTCCAGATGCTTCCAGCTCTCAGTAGATAGCCATCAGCAGTCCACA	362763	exon sense-overlapping	ENSRNOT00000064426	Lin52	lin-52 DREAM MuvB core complex component	-	117298278	117378681	32.6851	33.6127	5.15675	5.04129	37.5259	27.8443	28.7252	38.5002	5.24802	5.06548	5.04573	5.03685
ASRNV20007414	0.0322754	0.496327	1.58693	up	noncoding	pseudogene	ENSRNOT00000072827	AABR06044766.1	Ensembl	759	chr6	-	103775344	103776109	TGTGACCAAGGCATTCCAGGGTGAATGGACCACACCAGTGCCTGAGTTCACTGCTGCTCA		intergenic							9161.73	6035.96	13.3086	12.6424	7977.81	10345.7	5309.97	6761.96	13.1926	13.4246	12.6025	12.6822
ASRNV20008432	0.0883859	0.577504	1.35514	up	noncoding	pseudogene	ENSRNOT00000075124	AABR06052993.1	Ensembl	651	chr8	+	4137594	4138245	AGAAGACCTCAATGAGTGGATCGCTGTTAATACTGTGGATTTCTTCAATCAGATCAACAT		intronic antisense	ENSRNOT00000070946	AABR06052993.2		-	4118868	4219428	105.875	83.7011	6.8265	6.38805	103.666	108.084	69.6145	97.7877	6.69133	6.96167	6.35242	6.42369
ASRNV20004934	0.0256644	0.489028	1.2784	up	noncoding	pseudogene	ENSRNOT00000051237	AABR06064860.1	Ensembl	846	chr10	+	68339639	68340486	ATTAGGACCAATTATAATGACAGATATGACGAGATTCGCTGCCACTGGGGAGGTAACGTC		intronic antisense	NM_001034014	Asic2	acid sensing ion channel subunit 2	-	67915395	68982618	26941.4	21110.2	14.9038	14.5495	24119.7	29763.1	19027.1	23193.2	14.8602	14.9475	14.5115	14.5875
ASRNV20001661	0.25603	0.735811	1.10871	up	noncoding	pseudogene	ENSRNOT00000021149	AABR06095313.1	Ensembl	1940	chr18	+	50416992	50418933	GTCAGCAGAGGAGATGACTATTAAAACTTAGTCCAAAGCCAACTCAACGTCTTTATTTTC		intergenic							6173.02	5847.64	12.7413	12.5924	5599.99	6746.06	4959.09	6736.18	12.699	12.7835	12.5078	12.6769
uc.124-_P1	0.0731308	0.557742	1.19701	up	noncoding	long noncoding	uc.124-	uc.124	UCR	287	chr8	+	107841644	107841931	GGGCTGGAAAAATTGCTTATTGACATCAAAATACAGTGCCCTCAACCTGATAAACATGGA		intergenic							16.6667	16.4226	4.21755	3.95812	19.0106	14.3228	14.0538	18.7915	4.29048	4.14463	3.97234	3.9439
ASRNV20009044	0.754471	0.930773	1.04063	up	noncoding	pseudogene	ENSRNOT00000076502	Rn50_X_0685.1	Ensembl	1282	chrX	-	68478272	68480151	ATGGCATGAAACTGAGTGGTTCAGAGATTGATGTTTGAATTACTAGAAATGCCCTTTAAA		intergenic							492.946	492.686	9.04618	8.98873	459.09	526.803	432.339	553.034	8.88771	9.20465	9.01348	8.96398
ASRNV20034944	0.367717	0.789398	1.13006	up	noncoding	long noncoding	XR_595678	LOC102556249	RefSeq model	5915	chr14	-	2381068	2390068	ATCTTCCAAAGAATTCATGAAACCGTAGCCGAGTTCTCAGAGACACAACAGTGTTTCTTA	102556249	intergenic							160.359	151.404	7.41064	7.23424	180.871	139.846	115.846	186.962	7.49367	7.32761	7.10593	7.36255
ASRNV20036491	0.537972	0.85592	1.15442	up	noncoding	long noncoding	XR_598474	LOC100912606	RefSeq model	643	chr19	-	36100863	36104239	AAGTCTTCCTCCAGTGGGCCTAGAATTTTTCTGCTACCAGAAACTTGTTTTCTGGGTTCC	100912606	natural antisense	ENSRNOT00000007407	LOC686013	hypothetical protein LOC686013	+	36100965	36103834	284.255	257.806	8.22034	8.01317	352.33	216.18	201.609	314.002	8.48192	7.95876	7.91001	8.11634
ASRNV20032668	0.879362	0.969973	1.01908	up	noncoding	long noncoding	XR_592521	LOC103692355	RefSeq model	886	chr13	-	104356157	104362774	TCAGTGAGCCACACTGCCAGACCCTACACTGTGATTTTTCAATGATGAAAATTATTATCT	103692355	intergenic							17.5609	20.2488	4.28761	4.26034	20.4018	14.7201	15.7111	24.7865	4.39391	4.18131	4.14251	4.37816
uc.132+_P1	0.991157	0.998171	1.00108	up	noncoding	long noncoding	uc.132+	uc.132	UCR	208	chr2	+	183676149	183676357	ATAATTGCATGTCATTCTGATGGGGAAATTACTTGAGAGAAACCAAAGTATTCATCCTGC		intron sense-overlapping	ENSRNOT00000051977	Rsrc1		+	183491964	183881122	17.567	20.281	4.29878	4.29723	19.1064	16.0276	18.7937	21.7683	4.29958	4.29799	4.42129	4.17317
uc.132+_P1	0.991157	0.998171	1.00108	up	noncoding	long noncoding	uc.132+	uc.132	UCR	208	chr2	+	183676149	183676357	ATAATTGCATGTCATTCTGATGGGGAAATTACTTGAGAGAAACCAAAGTATTCATCCTGC		intron sense-overlapping	NM_001014172	Rsrc1	arginine/serine-rich coiled-coil 1	+	183478535	183881358	17.567	20.281	4.29878	4.29723	19.1064	16.0276	18.7937	21.7683	4.29958	4.29799	4.42129	4.17317
ASRNV20001319	0.209471	0.710543	1.15822	up	noncoding	pseudogene	ENSRNOT00000016662	AABR06052986.1	Ensembl	744	chr8	+	3706962	3707708	TGAAGGAAGAGATACTGGCAACAGGGAAGACCAGATAAACAGGCTTATTAGACGGATGAA		intergenic							24622.9	21156.7	14.7675	14.5556	21257.5	27988.2	20010.3	22303.1	14.6524	14.8826	14.5705	14.5406
ASRNV20009033	0.683889	0.909599	1.06541	up	noncoding	pseudogene	ENSRNOT00000076480	Rn50_X_0730.3	Ensembl	394	chrX	-	72901233	72901627	AGTTGGTCAAAAACAGCACACAAGTGCTCATTTACTGTCGCATCAAGAAGGAACTCCTGG		intergenic							165.654	163.574	7.47023	7.37882	155.994	175.315	144.279	182.868	7.2815	7.65897	7.42368	7.33396
ASRNV20035655	0.285788	0.751578	1.08343	up	noncoding	long noncoding	XR_596842	LOC103694125	RefSeq model	607	chr17	-	71745134	71747266	GAGAAAACCTTTTCCCTTCTCAGCTTCAGGGATTAGCATTTACACATTAAATGGTTGGAA	103694125	intergenic							22.4911	23.8699	4.63988	4.52428	24.5822	20.4	19.0777	28.6622	4.64942	4.63035	4.44473	4.60382
ASRNV20027024	0.246373	0.734826	1.14967	up	noncoding	long noncoding	XR_338839	LOC102547955	RefSeq model	1991	chr10	+	84672192	84694918	GACTGTCAAGGAGGAGTCTAGACTGAAGGGGAAAACGCATACTCACATGCCCACGTGCAC	102547955	intronic antisense	NM_001107045	Sp2	Sp2 transcription factor	-	84682782	84711848	46.7024	44.8429	5.67179	5.47057	46.0558	47.3489	38.4507	51.235	5.54772	5.79586	5.47318	5.46796
ASRNV20002837	0.278472	0.747498	1.13404	up	noncoding	pseudogene	ENSRNOT00000034494	AABR06108284.1	Ensembl	651	chrX	+	133586911	133587565	GGAGAAGTATGAGAAGGATATTGCTGCCTACAGAGCTAAAGGAAAACCTGATCCAGCAAA		intergenic							17346	15139	14.2376	14.0562	15012.6	19679.3	14429.1	15848.8	14.1291	14.3462	14.1143	13.998
ASRNV20034887	0.449283	0.810564	1.05321	up	noncoding	long noncoding	XR_595501	Mpzl1	RefSeq model	2271	chr13	-	88685409	88722229	GCGTGGAGGTGTCCTCGCGCCCGCAGCCGCGATCCGGAGCTGTGTGGTCTCAGGCAAGCG	360871	exon sense-overlapping	NM_001007728	Mpzl1	myelin protein zero-like 1	-	88685409	88722184	43.6281	45.8429	5.56646	5.49166	48.0032	39.253	37.1737	54.5121	5.6015	5.53142	5.41956	5.56376
ASRNV20033733	0.818454	0.952289	1.02277	up	noncoding	long noncoding	XR_593725	LOC103692983	RefSeq model	1468	chr7	-	140634113	140635630	GACCTTGGTCTTTGACAGCTCGTATTCTGTCTCCTCACTCCCTTTATTCAGACATTTTTA	103692983	intronic antisense	ENSRNOT00000009345	Acvr1b		+	140617641	140659124	79.9598	84.4895	6.41579	6.38331	86.1491	73.7705	65.254	103.725	6.41817	6.4134	6.25892	6.50769
ASRNV20033733	0.818454	0.952289	1.02277	up	noncoding	long noncoding	XR_593725	LOC103692983	RefSeq model	1468	chr7	-	140634113	140635630	GACCTTGGTCTTTGACAGCTCGTATTCTGTCTCCTCACTCCCTTTATTCAGACATTTTTA	103692983	intronic antisense	NM_199230	Acvr1b	activin A receptor type 1B	+	140617641	140659246	79.9598	84.4895	6.41579	6.38331	86.1491	73.7705	65.254	103.725	6.41817	6.4134	6.25892	6.50769
ASRNV20004451	0.144305	0.634319	1.06412	up	noncoding	pseudogene	ENSRNOT00000047308	Rpl27-l1	Ensembl	412	chrX	-	69828149	69828561	TTGAGGAGCGATACAAGACAGGGAAGAACAAATGGTTTTTCCAGAAGCTTCACTTTTAGA	688784	intergenic							30023	27659.5	15.062	14.9723	28021.3	32024.7	26250.6	29068.4	15.0798	15.0442	15.0063	14.9384
ASRNV20000706	0.0809229	0.561862	1.20966	up	noncoding	pseudogene	ENSRNOT00000008850	AABR06031998.1	Ensembl	471	chr4	-	177901979	177902454	TGCTAAGAAAAGGAAGAAGTCTCACACCACCCCCAAGAAGAATAAGCTTGAGAGGAGGAA		intronic antisense	ENSRNOT00000007984	Tacr1		+	177782404	178095041	1168.31	1006.1	10.3156	10.041	1125.37	1211.25	909.483	1102.71	10.2536	10.3776	10.0965	9.98546
ASRNV20031055	0.533173	0.854065	1.18548	up	noncoding	long noncoding	XR_590608	LOC103691302	RefSeq model	2137	chr12	-	27497336	27507835	ACCAGAGAGCGACACAGCTGGGCCTTGGTCTCCCGCCTCCACTCTTGTGAGTACTGGGAT	103691302	natural antisense	ENSRNOT00000002020	Gtf2i		+	27420681	27497925	665.859	573.602	9.4558	9.21033	541.93	789.788	524.079	623.126	9.13601	9.77559	9.28685	9.13381
ASRNV20031055	0.533173	0.854065	1.18548	up	noncoding	long noncoding	XR_590608	LOC103691302	RefSeq model	2137	chr12	-	27497336	27507835	ACCAGAGAGCGACACAGCTGGGCCTTGGTCTCCCGCCTCCACTCTTGTGAGTACTGGGAT	103691302	natural antisense	ENSRNOT00000076916	Ncf1		+	27506886	27512609	665.859	573.602	9.4558	9.21033	541.93	789.788	524.079	623.126	9.13601	9.77559	9.28685	9.13381
ASRNV20031055	0.533173	0.854065	1.18548	up	noncoding	long noncoding	XR_590608	LOC103691302	RefSeq model	2137	chr12	-	27497336	27507835	ACCAGAGAGCGACACAGCTGGGCCTTGGTCTCCCGCCTCCACTCTTGTGAGTACTGGGAT	103691302	natural antisense	NM_001001512	Gtf2i	general transcription factor II I	+	27420819	27497926	665.859	573.602	9.4558	9.21033	541.93	789.788	524.079	623.126	9.13601	9.77559	9.28685	9.13381
ASRNV20031055	0.533173	0.854065	1.18548	up	noncoding	long noncoding	XR_590608	LOC103691302	RefSeq model	2137	chr12	-	27497336	27507835	ACCAGAGAGCGACACAGCTGGGCCTTGGTCTCCCGCCTCCACTCTTGTGAGTACTGGGAT	103691302	natural antisense	NM_053734	Ncf1	neutrophil cytosolic factor 1	+	27505792	27514989	665.859	573.602	9.4558	9.21033	541.93	789.788	524.079	623.126	9.13601	9.77559	9.28685	9.13381
uc.36-_P1	0.929111	0.984236	1.00439	up	noncoding	long noncoding	uc.36-	uc.36	UCR	264	chr2	+	231183435	231183699	GCACTCACACACATTTAAGTGTTCAGATATACAGTATTTCCAAATATAATCGCTGCAGAT		intronic antisense	NM_001024305	Prpf38b	pre-mRNA processing factor 38B	-	231180383	231189409	16.9416	19.9361	4.24975	4.24343	17.9721	15.9112	16.2544	23.6179	4.21266	4.28684	4.19269	4.29417
ASRNV20030681	0.75453	0.930773	1.04889	up	noncoding	long noncoding	XR_590173	LOC103691114	RefSeq model	212	chr1	-	103373438	103384384	ATGAAGGTGGGAGGTTACAGAAGGCCTCAGCTGCTGCTGTCTCCAGTCCTGTCTGTCTCT	103691114	natural antisense	NM_001106262	Otog	otogelin	+	103342345	103411351	159.873	160.253	7.42125	7.35239	152.486	167.261	145.566	174.939	7.24666	7.59585	7.433	7.27177
ASRNV20004165	0.535724	0.85447	1.13978	up	noncoding	pseudogene	ENSRNOT00000045152	AABR06072948.1	Ensembl	993	chr13	+	3973026	3974027	AAGCTCATTTTCTGGTATGACAATGAATACGGCTACAGCAACAGTGTGGTGGACCTCATG		intergenic							8507.53	7910.11	13.2097	13.0209	9369.23	7645.82	6419.56	9400.65	13.4242	12.9952	12.8837	13.1581
ASRNV20027553	0.662484	0.899097	1.0633	up	noncoding	long noncoding	XR_341990	LOC102551836	RefSeq model	1062	chr18	-	62045945	62062942	ATGGCTGTCCTGGTTCTAAGAATCTTTGCCACTGCCATCAAACACTAGAAATAAATTAAA	102551836	intronic antisense	ENSRNOT00000025172	Gnal		+	62036102	62131420	33.5615	35.0912	5.19818	5.10963	31.976	35.1471	30.2032	39.9792	5.02389	5.37247	5.12046	5.09881
ASRNV20027553	0.662484	0.899097	1.0633	up	noncoding	long noncoding	XR_341990	LOC102551836	RefSeq model	1062	chr18	-	62045945	62062942	ATGGCTGTCCTGGTTCTAAGAATCTTTGCCACTGCCATCAAACACTAGAAATAAATTAAA	102551836	intronic antisense	NM_001191836	Gnal	guanine nucleotide binding protein, alpha activating activity polypeptide, olfactory type	+	61991733	62132923	33.5615	35.0912	5.19818	5.10963	31.976	35.1471	30.2032	39.9792	5.02389	5.37247	5.12046	5.09881
ASRNV20008158	0.348249	0.779195	1.12288	up	noncoding	pseudogene	ENSRNOT00000074513	AABR06061890.1	Ensembl	621	chr9	+	106245284	106245921	CTGAAGGAGAAGTACGAGAAGGATATTGCTGCCTACAGAGCTAAAGGAAAATCTGATGCA		intergenic							15125.8	13494.1	14.0497	13.8825	13076.9	17174.7	12848.3	14139.9	13.9291	14.1704	13.9487	13.8164
ASRNV20030651	0.63794	0.895082	1.19815	up	noncoding	long noncoding	XR_590136	LOC103691090	RefSeq model	2474	chr1	+	95563131	95573995	TTAAATATAGCCCAGGCTATCCTTGGATTCTGAGTGCTAGGATTAGATGTGGGTCCCCAT	103691090	intergenic							11.7564	11.5329	3.65899	3.39819	16.7231	6.78959	10.4659	12.6	4.11488	3.20309	3.53081	3.26556
ASRNV20028545	0.550249	0.86027	1.19305	up	noncoding	long noncoding	XR_347892	LOC102547832	RefSeq model	1076	chr7	+	70819460	70821077	TATTTTGTTCCTTTGCAGCATCCTCTGAGAAATCTTTCACTAAAATACTGCTTTCCTACA	102547832	intergenic							24.6444	23.3913	4.71591	4.46126	31.7127	17.5761	16.9618	29.8207	5.00977	4.42206	4.25748	4.66503
ASRNV20005054	0.0949303	0.586138	1.18735	up	noncoding	pseudogene	ENSRNOT00000052215	AABR06080232.1	Ensembl	428	chr14	+	84296631	84297061	TTCGTCTTCAGCAGATCTTCAATGGCACCTTTGTGAAGCTCAGCAAGGCTTCAGGTAACA		intronic antisense	NM_024135	Limk2	LIM domain kinase 2	-	84262199	84330159	6738.26	5991.44	12.8774	12.6296	6620.06	6856.47	5156.69	6826.2	12.9314	12.8234	12.5675	12.6918
ASRNV20009093	0.0409761	0.511019	1.3118	up	noncoding	pseudogene	ENSRNOT00000076595	Rn50_X_0719.1	Ensembl	658	chrX	-	71895616	71896274	AGACTGTGTTCATCAAGTCTCCTTATCAGGAATTCACTGACCATATTGCAAAAACCCACA		intron sense-overlapping	ENSRNOT00000076635	Snx12		-	71841035	71979350	38820.7	28596.8	15.4251	15.0336	33755	43886.4	26170.7	31022.9	15.3507	15.4996	14.9998	15.0674
ASRNV20009093	0.0409761	0.511019	1.3118	up	noncoding	pseudogene	ENSRNOT00000076595	Rn50_X_0719.1	Ensembl	658	chrX	-	71895616	71896274	AGACTGTGTTCATCAAGTCTCCTTATCAGGAATTCACTGACCATATTGCAAAAACCCACA		intron sense-overlapping	NM_001108817	Snx12	sorting nexin 12	-	71845290	71979356	38820.7	28596.8	15.4251	15.0336	33755	43886.4	26170.7	31022.9	15.3507	15.4996	14.9998	15.0674
ASRNV20004535	0.00189984	0.405115	1.25983	up	noncoding	pseudogene	ENSRNOT00000047925	AABR06096833.1	Ensembl	480	chr19	-	2591178	2591658	GATGAAGTTCCAGATCTGGTGGAGAATTTTGATGAGGCTTCTAAGAACGAGGCAAACTGA		intergenic							6472.15	5388.02	12.8175	12.4842	6053.54	6890.76	4855.32	5920.72	12.8079	12.8271	12.4733	12.4952
ASRNV20005215	0.0277926	0.492648	1.17368	up	noncoding	pseudogene	ENSRNOT00000056097	AABR06033436.1	Ensembl	453	chr4	-	222604264	222604720	CAGGCTCCAGTTCTAGCTCAGGCTCTGGAAGGGGCCCAGGTCCCTGTGAAGGCCCCATAG		intergenic							3473.95	3105.41	11.9146	11.6835	3205.5	3742.4	2802.29	3408.53	11.8755	11.9536	11.6886	11.6784
ASRNV20000766	0.374945	0.79396	1.16187	up	noncoding	pseudogene	ENSRNOT00000009641	AABR06052939.1	Ensembl	1236	chr8	-	2113574	2114813	TATCACTATCATAGGTGGTGGAGACACTGCCACTTGCTGTACCAAATGGAACACAGAGAA		intergenic							8182	7504.51	13.1608	12.9444	8691.46	7672.53	6231.13	8777.9	13.3201	13.0015	12.8387	13.05
ASRNV20003387	0.0438734	0.511019	1.26098	up	noncoding	pseudogene	ENSRNOT00000039100	AABR06016679.1	Ensembl	594	chr2	-	162653531	162654131	GGCTGATGAAATCTCTTTCAGGGGCCTCTTTGTTATTGATGATAAAGGTAGCCTTCGCCA		intergenic							2131.28	1728.44	11.182	10.8475	2026.04	2236.51	1602.37	1854.5	11.1531	11.211	10.9139	10.781
ASRNV20004737	0.0141025	0.468169	1.1533	up	noncoding	pseudogene	ENSRNOT00000049673	AABR06013423.1	Ensembl	399	chr2	-	79209862	79210262	TATGGCAAAGAATCTCAGGCCAAGGAAGTCATCGAGGAGTACTTCAAATGCAAGAAATGA		intergenic							60982.7	51261.8	16.0532	15.8474	56399.6	65565.8	46692.1	55831.4	16.0567	16.0497	15.823	15.8719
ASRNV20036291	0.939963	0.986599	1.00656	up	noncoding	long noncoding	XR_597778	LOC103690083	RefSeq model	5305	chrX	-	137763334	137806385	ACACAGAGTATGAAAAATGGCGGCGAAGTACAGTGTCGAATAACTGGATGCTGAGACTTG	103690083	intergenic							57.4376	62.4768	5.95838	5.94894	58.7382	56.1371	49.6891	75.2645	5.89468	6.02208	5.85807	6.03981
ASRNV20034618	0.128376	0.613084	2.23732	up	noncoding	long noncoding	XR_594981	LOC102546364	RefSeq model	4895	chr11	+	19413582	19659234	AATGGAACAGGGGCAAGGAAAAAGCACACTTTTACTCCATGCAACTGTTGCTTTCCCATG	102546364	intergenic							16.6675	9.28302	4.19159	3.02982	12.8038	20.5312	6.89935	11.6667	3.74284	4.64034	2.92002	3.13962
ASRNV20031617	0.871657	0.967832	1.05554	up	noncoding	long noncoding	XR_591265	LOC103691659	RefSeq model	2831	chr13	-	47849698	47922794	GGCAAAACTCGTCTTTTCTTCTCTGTAGCTTCCCAAAGTGTTGTTTGTAAAATATTATGA	103691659	exon sense-overlapping	ENSRNOT00000038020	Nckap5	NCK-associated protein 5	-	47371393	47850408	37.866	41.6668	5.36364	5.28566	33.5435	42.1884	26.9027	56.431	5.09423	5.63305	4.95553	5.61578
ASRNV20031617	0.871657	0.967832	1.05554	up	noncoding	long noncoding	XR_591265	LOC103691659	RefSeq model	2831	chr13	-	47849698	47922794	GGCAAAACTCGTCTTTTCTTCTCTGTAGCTTCCCAAAGTGTTGTTTGTAAAATATTATGA	103691659	exon sense-overlapping	ENSRNOT00000071910	Nckap5	NCK-associated protein 5	-	47371393	47850408	37.866	41.6668	5.36364	5.28566	33.5435	42.1884	26.9027	56.431	5.09423	5.63305	4.95553	5.61578
ASRNV20031617	0.871657	0.967832	1.05554	up	noncoding	long noncoding	XR_591265	LOC103691659	RefSeq model	2831	chr13	-	47849698	47922794	GGCAAAACTCGTCTTTTCTTCTCTGTAGCTTCCCAAAGTGTTGTTTGTAAAATATTATGA	103691659	exon sense-overlapping	ENSRNOT00000075690	Nckap5	NCK-associated protein 5	-	47437280	47850408	37.866	41.6668	5.36364	5.28566	33.5435	42.1884	26.9027	56.431	5.09423	5.63305	4.95553	5.61578
ASRNV20030613	0.0621525	0.544014	1.29585	up	noncoding	long noncoding	XR_590091	LOC103691051	RefSeq model	1335	chr12	-	19727342	19728676	CAGGGAGCTGGGCGCAGGCACCGTTCTAATCGCCGACCGCTATTAAAAATAAAACCGCGA	103691051	natural antisense	ENSRNOT00000001775	Pdgfa		+	19727663	19746379	141.332	115.156	7.23987	6.86597	142.177	140.486	100.254	130.057	7.14463	7.33511	6.88835	6.84359
ASRNV20030613	0.0621525	0.544014	1.29585	up	noncoding	long noncoding	XR_590091	LOC103691051	RefSeq model	1335	chr12	-	19727342	19728676	CAGGGAGCTGGGCGCAGGCACCGTTCTAATCGCCGACCGCTATTAAAAATAAAACCGCGA	103691051	natural antisense	NM_012801	Pdgfa	platelet derived growth factor subunit A	+	19727671	19748063	141.332	115.156	7.23987	6.86597	142.177	140.486	100.254	130.057	7.14463	7.33511	6.88835	6.84359
uc.356+_P1	0.837491	0.955303	1.06929	up	noncoding	long noncoding	uc.356+	uc.356	UCR	251	chr15	+	109166092	109166343	TTAATTCGCTTGAATCCCATTGGCCCACTGCCATCATGTGCTCGCTGCCTGTTATTAAAA		exon sense-overlapping	ENSRNOT00000014300	Mbnl2		+	109043304	109175502	925.405	926.785	9.95158	9.85493	1141.3	709.505	649.297	1204.27	10.2782	9.62497	9.599	10.1109
uc.356+_P1	0.837491	0.955303	1.06929	up	noncoding	long noncoding	uc.356+	uc.356	UCR	251	chr15	+	109166092	109166343	TTAATTCGCTTGAATCCCATTGGCCCACTGCCATCATGTGCTCGCTGCCTGTTATTAAAA		exon sense-overlapping	NM_001111064	Mbnl2	muscleblind-like splicing regulator 2	+	109043304	109200834	925.405	926.785	9.95158	9.85493	1141.3	709.505	649.297	1204.27	10.2782	9.62497	9.599	10.1109
ASRNV20001272	0.779397	0.939871	1.03812	up	noncoding	pseudogene	ENSRNOT00000015955	AABR06036738.1	Ensembl	423	chr5	+	62257439	62257866	ATCAAATTCCCACTGACCACTGAGTCAGTCAACACGCTGGTGTTCATTGTGGATGTCAAG		intergenic							7748.34	7954.1	13.0781	13.0242	7417.02	8079.66	6310.28	9597.91	13.0879	13.0683	12.8557	13.1926
ASRNV20036428	0.645407	0.896531	1.08111	up	noncoding	pseudogene	XR_598172	Hspd1-ps3	RefSeq model	1895	chr17	-	53485896	53489441	TGATCATTGCTAAGAATGCAGGTATTGAAGATCTTTGATAGTTGAGAAAATTCTGCAGAG	685250	intergenic							535.56	510.414	9.15941	9.0469	482.934	588.187	463.843	556.984	8.96205	9.35676	9.11803	8.97576
uc.340-_P1	0.906682	0.977987	1.01401	up	noncoding	long noncoding	uc.340-	uc.340	UCR	259	chr7	-	142087082	142087341	TATATTTGAAGAATAAATCACCCTCCCCGCTCGGAATGAATTCGCTGTCAAACTCGGCTC		intergenic							66.3794	71.1956	6.1515	6.13143	74.2275	58.5313	54.7517	87.6394	6.21637	6.08664	5.99461	6.26825
ASRNV20027207	0.0139992	0.468169	2.8301	up	noncoding	long noncoding	XR_339906	RGD1562462	RefSeq model	676	chr13	-	96511145	96521978	TGGAGACTATGATTCCACTGATGTTCATACAGATAAGATCCAGTTCCAACTCTTAAAAAA	289245	intergenic							12.6299	5	3.84733	2.34648	12.0919	13.1679	5	5	3.66812	4.02654	2.35602	2.33694
ASRNV20001095	0.0023314	0.410303	1.12513	up	noncoding	pseudogene	ENSRNOT00000013859	LOC102553794	Ensembl	987	chr4	-	228531706	228532695	CTGGCCATGGCGCAGCAGCACGAAGGCAGCATGCAGGAGCTTGTGAACAACTTCTTCAGC		intergenic							65.0156	62.4112	6.13102	5.96093	69.2012	60.83	53.4935	71.3289	6.12285	6.13919	5.95998	5.96188
ASRNV20029381	0.0238122	0.489028	1.11892	up	noncoding	long noncoding	XR_357038	Tmem237	RefSeq model	5677	chr9	-	65688764	65725053	GCCTCTTTCTGCCAGCAGAAGTGGAGGAACCGGTTCTCATGCCATGGGTCATAGTGAATC	316412	exon sense-overlapping	NM_001108220	Tmem237	transmembrane protein 237	-	65691942	65724365	265.548	250.798	8.15573	7.99362	285.945	245.151	210.265	291.332	8.17094	8.14052	7.97319	8.01406
ASRNV20034210	0.840215	0.955841	1.04041	up	noncoding	long noncoding	XR_594486	LOC102554789	RefSeq model	1669	chr9	+	96853190	96867908	GCATTCAATAGACACATGAGCGTTTATCCCCTCTAATATATTTGGATTTTGGTAACCGAT	102554789	intergenic							17.4509	19.9237	4.29188	4.23473	16.0278	18.8741	15.5893	24.2581	4.06483	4.51893	4.13095	4.33851
ASRNV20035290	0.650999	0.897604	1.15053	up	noncoding	long noncoding	XR_596408	LOC498601	RefSeq model	1996	chr16	+	19449609	19455261	AAAGGAGAATTCGAGAGGAGCAAGAGAGGGCAAAGACAATGCTTACACTGGTTCCCAAAT	498601	intergenic							25.8703	25.3523	4.84077	4.63847	23.1299	28.6107	26.1672	24.5374	4.58005	5.10149	4.92053	4.35642
ASRNV20036528	0.380502	0.79396	1.57479	up	noncoding	long noncoding	XR_598687	LOC103694998	RefSeq model	1731	chr1	+	54626441	54628236	AGCTAACAGTAGGATACACATTCAGAGGCCGTTTGTGTGGAATAAACTTGATGTGGTGAC	103694998	intron sense-overlapping	ENSRNOT00000017809	Rps6ka2		+	54609624	54747731	20.4262	15.064	4.47354	3.81838	15.1951	25.6574	15.8492	14.2788	3.99234	4.95474	4.15461	3.48215
ASRNV20036528	0.380502	0.79396	1.57479	up	noncoding	long noncoding	XR_598687	LOC103694998	RefSeq model	1731	chr1	+	54626441	54628236	AGCTAACAGTAGGATACACATTCAGAGGCCGTTTGTGTGGAATAAACTTGATGTGGTGAC	103694998	intron sense-overlapping	NM_057128	Rps6ka2	ribosomal protein S6 kinase polypeptide 2	+	54609624	54747731	20.4262	15.064	4.47354	3.81838	15.1951	25.6574	15.8492	14.2788	3.99234	4.95474	4.15461	3.48215
ASRNV20004041	0.0458265	0.515282	1.39329	up	noncoding	pseudogene	ENSRNOT00000044080	AABR06006433.1	Ensembl	816	chr1	+	138502861	138503679	AAGAGGCCAAAAAGGTGGTCAGTCCTTTGTTTGAGAAAAGGCCTAAGAACTTTGGCACTG		intergenic							7828.51	5939.96	13.0916	12.6131	7321.15	8335.87	4965.59	6914.34	13.0665	13.1168	12.51	12.7162
ASRNV20000571	0.389326	0.798707	1.0836	up	noncoding	pseudogene	ENSRNOT00000007263	AABR06046434.1	Ensembl	783	chr6	-	147298122	147298919	TCTTGGAATATCATCTATCTGCCAGCAGGGCAGTCCGTGCTCCTCCAGCTCTCCAAGTGA		intergenic							642.359	623.976	9.43524	9.3194	630.774	653.943	509.143	738.81	9.36124	9.50923	9.2432	9.3956
ASRNV20035864	0.938699	0.986033	1.02438	up	noncoding	long noncoding	XR_597098	LOC102557241	RefSeq model	340	chr1	-	26344745	26349025	AGAGATGGAGAACACTGAGATCCATGAGAACAACCATAAGCTGAAGAAGGAGATGACCTT	102557241	exon sense-overlapping	ENSRNOT00000074143	LOC100361380		-	26344577	26443588	2037.12	2082.5	11.1239	11.0892	2209.48	1864.76	2374.48	1790.52	11.294	10.9538	11.4513	10.727
ASRNV20035053	0.19055	0.69119	1.67988	up	noncoding	long noncoding	XR_595894	LOC103693777	RefSeq model	452	chr14	-	87338246	87338987	GGACTGTGGGAAGAAACTGCTTTCCCATATCTCCAGAGCTGGCAGACTTCGAAAAGGCGA	103693777	intron sense-overlapping	NM_001002025	Npc1l1	NPC1-like 1	-	87307371	87523225	257.684	156.649	8.07026	7.3219	206.83	308.539	141.548	171.75	7.69397	8.44655	7.39781	7.246
ASRNV20029068	0.637644	0.895082	1.06605	up	noncoding	long noncoding	XR_352366	Dcaf17	RefSeq model	1334	chr3	+	64142458	64165141	GGAGTGGCTACGGCGGACTGCGTGTTGCAGCGGCAATCCCGTGAGCAGAAGGAAGGGCCC	499807	exon sense-overlapping	NM_001177688	Dcaf17	DDB1 and CUL4 associated factor 17	+	64142532	64167841	28.3184	29.6749	4.96694	4.87466	28.8599	27.7768	28.0857	31.2641	4.87134	5.06253	5.01261	4.73671
ASRNV20026789	0.0302672	0.492648	1.74257	up	noncoding	long noncoding	XR_009645	LOC313310	RefSeq model	1413	chr19	+	69119654	69121068	CCCTCGCTCCATGGCCCCGAAGCGGCAATCTGCGATCCTGCCTCAGCCCAAGAAACCCAG	313310	exon sense-overlapping	NM_001012504	Set	SET nuclear proto-oncogene	+	69119721	69121240	305.245	187.844	8.34825	7.54703	330.169	280.32	142.627	233.061	8.3776	8.31891	7.40743	7.68663
ASRNV20003152	0.0351494	0.504029	1.22697	up	noncoding	pseudogene	ENSRNOT00000037000	AABR06072709.1	Ensembl	789	chr12	-	53725162	53725955	GCTTGCATTGCCAAACTGGAAAAGGCAAAGGCTAAAGAACTCGCCACTAAACTGGGTTAA		intronic antisense	NM_001107149	Ep400	E1A binding protein p400	+	53687000	53793498	27026.2	22189	14.9074	14.6123	23986.1	30066.3	20523.2	23854.9	14.851	14.9638	14.6056	14.619
ASRNV20027829	0.86167	0.965181	1.01868	up	noncoding	long noncoding	XR_343603	LOC102552097	RefSeq model	1353	chr1	+	282590472	282608799	GAAAACAAATGCAGCTCAGTCCCCTGCTTGACAGATGATCTTTCAGAGTCTTTCCTGATT	102552097	intergenic							74.8305	78.6257	6.3125	6.2858	84.693	64.968	61.4671	95.7843	6.39255	6.23244	6.17689	6.3947
ASRNV20027520	0.992152	0.9983	1.00347	up	noncoding	long noncoding	XR_341830	LOC498829	RefSeq model	1075	chr18	-	15950160	15954200	TTGTATGCCAGGCTAAAAGACCTACAGGTGATACAGAAAGAAATCTGCTCAGAGCTGGCA	498829	intergenic							2807.7	2933.22	11.5782	11.5732	3454.7	2160.71	2303.11	3563.33	11.9939	11.1625	11.4018	11.7447
ASRNV20002886	0.584067	0.874115	1.12444	up	noncoding	pseudogene	ENSRNOT00000034904	AABR06054007.1	Ensembl	990	chr8	-	34367720	34368714	AACAACTTTGTAAAGCTCCTTTCCTGGTATGACAACGAATACGGCTACAGCAACAGGGTG		intergenic							5507.42	5212.57	12.5882	12.419	6092.9	4921.94	4305.98	6119.17	12.8157	12.3606	12.2899	12.548
ASRNV20031161	0.0365906	0.511019	1.24819	up	noncoding	long noncoding	XR_590732	LOC102553769	RefSeq model	232	chr1	+	283249916	283250607	AAGCATGGAGGTGTGAGTCAGATGCAAGCATGGAGGTGTGTGTGTCAGATGCAAGCATGG	102553769	intronic antisense	ENSRNOT00000047903	Gpam		-	283249328	283278757	218.638	184.181	7.87117	7.55134	235.717	201.56	164.271	204.09	7.8861	7.85625	7.61246	7.49021
ASRNV20031161	0.0365906	0.511019	1.24819	up	noncoding	long noncoding	XR_590732	LOC102553769	RefSeq model	232	chr1	+	283249916	283250607	AAGCATGGAGGTGTGAGTCAGATGCAAGCATGGAGGTGTGTGTGTCAGATGCAAGCATGG	102553769	intronic antisense	NM_017274	Gpam	glycerol-3-phosphate acyltransferase, mitochondrial	-	283249426	283309049	218.638	184.181	7.87117	7.55134	235.717	201.56	164.271	204.09	7.8861	7.85625	7.61246	7.49021
ASRNV20007802	0.126353	0.61122	1.26806	up	noncoding	pseudogene	ENSRNOT00000073668	AABR06095268.1	Ensembl	609	chr18	+	49000514	49001132	GGTTATCCTCATTGATCCACATAAAGCTATCAGAAGAAATCCCGCCACCCAATGGATCAC		intergenic							14364.9	11753	13.9747	13.6321	14265.9	14463.9	9979.86	13526.1	14.0573	13.8921	13.5254	13.7387
ASRNV20032443	0.312966	0.769232	1.48901	up	noncoding	long noncoding	XR_592246	Bcl2l13	RefSeq model	779	chr4	+	220475333	220525473	TCCTCAGCCAATTTTGGTGCCTCTAGTTTTGCTACAACAAATGCTTTTGGAATTGGCACG	312682	exon sense-overlapping	NM_001107885	Bcl2l13	BCL2 like 13	+	220475337	220525622	21.7991	17.8969	4.56423	3.98987	26.6524	16.9459	11.0422	24.7515	4.75828	4.37017	3.60668	4.37307
ASRNV20029868	0.0407415	0.511019	1.05906	up	noncoding	long noncoding	XR_589077	Xrn1	RefSeq model	1996	chr8	+	103224903	103257885	GTCCTGATCACAATTTGTGGGTGCCTTTGCCAGTGAGGTGTTTCTTGGAGAAAACAAACA	300944	exon sense-overlapping	ENSRNOT00000014481	LOC100911537	5'-3' exoribonuclease 1-like	+	103225040	103329228	98.8346	98.6004	6.72297	6.64019	106.859	90.8103	83.7486	113.452	6.73868	6.70726	6.63309	6.64729
ASRNV20029868	0.0407415	0.511019	1.05906	up	noncoding	long noncoding	XR_589077	Xrn1	RefSeq model	1996	chr8	+	103224903	103257885	GTCCTGATCACAATTTGTGGGTGCCTTTGCCAGTGAGGTGTTTCTTGGAGAAAACAAACA	300944	exon sense-overlapping	ENSRNOT00000074705	LOC100911537	5'-3' exoribonuclease 1-like	+	103225040	103329048	98.8346	98.6004	6.72297	6.64019	106.859	90.8103	83.7486	113.452	6.73868	6.70726	6.63309	6.64729
ASRNV20029868	0.0407415	0.511019	1.05906	up	noncoding	long noncoding	XR_589077	Xrn1	RefSeq model	1996	chr8	+	103224903	103257885	GTCCTGATCACAATTTGTGGGTGCCTTTGCCAGTGAGGTGTTTCTTGGAGAAAACAAACA	300944	exon sense-overlapping	NM_001305240	Xrn1	5'-3' exoribonuclease 1	+	103224903	103329454	98.8346	98.6004	6.72297	6.64019	106.859	90.8103	83.7486	113.452	6.73868	6.70726	6.63309	6.64729
ASRNV20030031	0.301986	0.763368	1.09456	up	noncoding	long noncoding	XR_589275	LOC102555358	RefSeq model	1125	chr9	+	79575486	79581663	TGAAAACTTTGTCTCATGTCATCTGATATCGTGACCCCAAAGTGCCTCTGTGAACCTCAC	102555358	natural antisense	ENSRNOT00000022076	March4	membrane associated ring-CH-type finger 4	-	79555876	79670952	29.8216	30.9315	5.04143	4.91108	30.8279	28.8153	24.875	36.988	4.97222	5.11064	4.84666	4.97551
ASRNV20032197	0.485267	0.831011	1.0837	up	noncoding	long noncoding	XR_591951	Abcb8	RefSeq model	3371	chr4	-	7309567	7323221	ATGGAAGTCCCTAAGTACCCAGCACCCTTTGCTAGTGTGGGGCTAAGGACCACCTTAGCC	362302	exon sense-overlapping	NM_001007796	Abcb8	ATP binding cassette subfamily B member 8	-	7308532	7323114	60.4249	60.1516	6.01737	5.90141	70.4018	50.4479	49.7259	70.5772	6.14718	5.88756	5.85895	5.94387
ASRNV20031387	0.382473	0.794244	2.2284	up	noncoding	long noncoding	XR_591002	LOC103690087	RefSeq model	2227	chr2	-	125013219	125027013	TAGGGGGTTCATTTTTGAGAAAGACCAATTTCCTCACTCTTCATAGTATTTATTTGCATG	103690087	intergenic							34.5718	23.1489	5.21694	4.06094	28.5775	40.5662	7.76591	38.532	4.85761	5.57628	3.08376	5.03812
ASRNV20032868	0.898266	0.97496	1.05255	up	noncoding	long noncoding	XR_592747	LOC102551276	RefSeq model	464	chr14	+	4245698	4262254	GGCCTCGGAGGCTTCTAATGTGAGGAAAAACACGGAATGACAAGTGTGGGAAAGAGCAAG	102551276	intergenic							15.3736	16.7076	4.06348	3.9896	11.1905	19.5567	14.9149	18.5004	3.55734	4.56962	4.05889	3.92032
ASRNV20036125	0.442737	0.810098	1.13164	up	noncoding	long noncoding	XR_597435	LOC102555751	RefSeq model	1548	chr20	-	44478899	44497466	TGAACAAATGTATTCACAAAACTATTTTCCTGGGATCCTGTGCATCCCCATACTCTTCCA	102555751	intergenic							27.4983	27.131	4.92497	4.74655	28.9055	26.0911	26.3278	27.9341	4.8738	4.97615	4.92744	4.56567
ASRNV20031799	0.646862	0.896531	1.22228	up	noncoding	long noncoding	XR_591477	LOC102554600	RefSeq model	2234	chr3	+	28490104	28492836	TGTTGGCCAGCTGATGGAGTCGAGAGAGACCAGTATGCAGAGAACCTGAAAGGAGAGAGT	102554600	intergenic							32.4426	29.6658	5.13731	4.84774	28.5529	36.3324	34.4608	24.8709	4.85531	5.41932	5.31114	4.38435
ASRNV20029651	0.127031	0.611946	1.38518	up	noncoding	long noncoding	XR_360425	LOC364556	RefSeq model	1227	chr16	-	28001200	28002397	ACTTCACTTCTGTAATAGTTGCTATCCGGCTGTCCTTTATAATGCAAAGTGAGAACTTTC	364556	exon sense-overlapping	ENSRNOT00000049187	LOC364556	similar to Ab1-351	-	27956487	28064210	8238.2	6133.69	13.1409	12.6708	6729.26	9747.13	5530.41	6736.98	12.9553	13.3265	12.6641	12.6776
ASRNV20006906	0.0495388	0.523254	1.51722	up	noncoding	pseudogene	ENSRNOT00000071718	AABR06019051.1	Ensembl	426	chr2	+	211928689	211929116	AGCAGTCTGGAGACTGCTGTTGACCTGGGTGTGGAAAATTTCAGTCAAATGGTGCTGGAA		intergenic							15.8661	12.96	4.16401	3.56258	16.3754	15.3568	9.93027	15.9898	4.08924	4.23878	3.44531	3.67986
ASRNV20027981	0.374426	0.793685	1.18474	up	noncoding	long noncoding	XR_344485	LOC102556390	RefSeq model	525	chr2	+	215171628	215173978	GAACAACCAGGCGCCAAAGGTTCAGCTCATGTGGAGTTGGCTCCTGGGCAAGTCCATAAG	102556390	intergenic							21.7428	21.1379	4.6045	4.35994	22.4315	21.0541	20.7284	21.5475	4.53558	4.67343	4.5643	4.15557
ASRNV20001156	0.628307	0.891346	1.06482	up	noncoding	pseudogene	ENSRNOT00000014649	AABR06061935.1	Ensembl	1602	chr9	+	107853858	107856242	GCTTTGAGAATCAAGAAGACACTCGCAAAGATGGTTGAATCCCAGGATGTAAAGATTTGA		intergenic							144.321	146.43	7.27017	7.17955	153.33	135.312	109.317	183.542	7.25635	7.28398	7.02012	7.33899
ASRNV20036326	0.113535	0.601012	1.27686	up	noncoding	long noncoding	XR_597825	LOC102550366	RefSeq model	484	chrX	+	152770531	152772281	AGTTCTACGATTTCGGCGCCATTTTCGAGTGGAGTGAGAGGTGACTTGGGATCTAAAAAA	102550366	intergenic							81.9902	67.9872	6.43524	6.08264	94.9953	68.9852	56.4172	79.5572	6.55936	6.31112	6.04344	6.12184
ASRNV20032105	0.00299682	0.413808	6.04959	up	noncoding	long noncoding	XR_591833	Cd40	RefSeq model	1363	chr3	+	167704262	167719154	TCATCACCATCTTTGTGGTTTTTCTCTATATCAGTGGTCAAGAAACCAAAGGACAATGAG	171369	exon sense-overlapping	NM_134360	Cd40	CD40 molecule	+	167704323	167719149	73.9182	14.0665	6.31617	3.71933	72.1685	75.6678	12.1706	15.9624	6.17974	6.4526	3.76041	3.67825
ASRNV20005393	0.689788	0.910637	1.13604	up	noncoding	pseudogene	ENSRNOT00000058004	AABR06108323.1	Ensembl	321	chrX	+	134690612	134690933	ATGAGCCCTTCATTGACCTCAACTACATGGTCTACATGTTGCAGTATGACTCTACCCATG		intergenic							2718.46	2539.35	11.5427	11.3586	3258	2178.93	1994.75	3083.95	11.9084	11.1769	11.1998	11.5175
ASRNV20030833	0.190909	0.69119	2.3617	up	noncoding	long noncoding	XR_590355	LOC103691171	RefSeq model	1013	chr1	+	142340155	142343098	GCAGCTTTAAACACTCATCTAAACATCTGGAGGATTTCTAACTTGTAAGCAGGGTTAAGC	103691171	intergenic							15.5056	8.61844	4.02779	2.78797	21.8399	9.17121	5	12.2369	4.49567	3.55991	2.35602	3.21992
ASRNV20029473	0.029553	0.492648	1.36935	up	noncoding	long noncoding	XR_358126	LOC100911851	RefSeq model	2468	chr11	+	31186979	31197823	CCTGGGCTCAGTGTTTCCATGCATATGATTGTAAAATATATAAATACACAAACCTGCAGC	100911851	intergenic							1353.16	1034.45	10.5323	10.0788	1292.4	1413.93	924.019	1144.88	10.4644	10.6003	10.1206	10.0371
ASRNV20002860	0.578774	0.872152	1.08965	up	noncoding	pseudogene	ENSRNOT00000034679	AABR06051546.1	Ensembl	366	chr7	-	106507545	106507915	GGTTGCAGATGTGTAGTATGGTTAAGGACAATGGCAAAGTACTTCAAATGCAAGAAATGA		intronic antisense	NM_001130564	Efr3a	EFR3 homolog A	+	106483575	106564947	130.261	125.429	7.12506	7.00119	125.417	135.106	115.965	134.892	6.96897	7.28114	7.10703	6.89535
uc.246-_P1	0.508761	0.842736	1.04545	up	noncoding	long noncoding	uc.246-	uc.246	UCR	284	chr7	-	93521747	93522031	CAAAAAACGCTATTTCATCCTGCTCTCAGCTGGCTCTTGTCTCGCCCTTTTGTTTTATTT		exon sense-overlapping	NM_001130540	Ext1	exostosin glycosyltransferase 1	-	93245560	93521935	241.155	246.58	8.01787	7.95374	257.095	225.215	197.221	295.938	8.01479	8.02094	7.87341	8.03408
ASRNV20034598	0.276471	0.747498	1.0565	up	noncoding	pseudogene	XR_594959	Polr2h-ps1	RefSeq model	770	chr10	-	108329953	108330723	GTGGAAAACCGACCAGTCTGTAAAAGGCCAAGTGGGAGAGCCTAGCACGAACCTGAAGTT	287988	intergenic							2688.05	2693.18	11.5413	11.462	2647.94	2728.16	2327.82	3058.55	11.575	11.5076	11.4205	11.5036
ASRNV20030187	0.379194	0.79396	1.1532	up	noncoding	long noncoding	XR_589478	LOC100912870	RefSeq model	344	chr8	-	37716970	37719071	AGCCACCCCTTTCTGCAATATGGTACATCGCTGATACTTAATTGTATGGAAGGATTTTAG	100912870	exon sense-overlapping	ENSRNOT00000007903	AABR06054123.1		-	37716972	37719631	38.9179	37.8113	5.39642	5.19078	45.2091	32.6268	28.9319	46.6908	5.52106	5.27179	5.05592	5.32563
ASRNV20035535	0.95175	0.989787	1.02453	up	noncoding	long noncoding	XR_596685	Prpf4b	RefSeq model	5435	chr17	-	32580446	32614576	CTGTTTGTCTCCCTGAGGATTATGGAGAACAATAACATTTGGGGGTTTAAATAGTATTTT	291078	exon sense-overlapping	NM_001011923	Prpf4b	pre-mRNA processing factor 4B	-	32583632	32614446	762.445	742.126	9.62896	9.594	575.874	949.016	793.943	690.309	9.21668	10.0412	9.89709	9.29092
ASRNV20027670	0.121222	0.608327	1.16741	up	noncoding	long noncoding	XR_342700	LOC102549906	RefSeq model	611	chr1	+	56934608	57226440	TGTGTGCTGTGAGGAATGCTGCTGTGCATTGACGCTGCCTTTTTTCTTTTCTCCCTACAC	102549906	intronic antisense	NM_001099465	Vom2r9	vomeronasal 2 receptor, 9	-	57065641	57099109	121.215	110.683	7.02604	6.80274	123.08	119.35	94.7576	126.607	6.94029	7.11179	6.80295	6.80252
ASRNV20031667	0.807779	0.94833	1.06127	up	noncoding	long noncoding	XR_591327	LOC103691694	RefSeq model	3188	chr2	+	250806697	250813476	AACCCCTCCCCATAAAGTGCTTCCAGATCCATTTTAATTTCTTCATTCAGATAGAAGATA	103691694	intronic antisense	ENSRNOT00000015386	Ank2	ankyrin 2, neuronal	-	250581157	250869034	291.6	291.105	8.26231	8.17652	358.921	224.278	212.652	369.557	8.51159	8.01304	7.99276	8.36029
ASRNV20031667	0.807779	0.94833	1.06127	up	noncoding	long noncoding	XR_591327	LOC103691694	RefSeq model	3188	chr2	+	250806697	250813476	AACCCCTCCCCATAAAGTGCTTCCAGATCCATTTTAATTTCTTCATTCAGATAGAAGATA	103691694	natural antisense	ENSRNOT00000014962	Ank2	ankyrin 2, neuronal	-	250683830	250806700	291.6	291.105	8.26231	8.17652	358.921	224.278	212.652	369.557	8.51159	8.01304	7.99276	8.36029
ASRNV20005599	0.808053	0.94833	1.04537	up	noncoding	pseudogene	ENSRNOT00000059791	AABR06056331.1	Ensembl	999	chr8	-	97471385	97472385	AACTTTGTAAAGCTCTTTTCCTGGCCTGACAGTGAATACACCTACAGCAACAAGGTGGTG		intergenic							14.6652	16.6574	4.02345	3.95944	18.1216	11.2088	12.8801	20.4348	4.22272	3.82417	3.84179	4.07709
ASRNV20029769	0.236873	0.731929	1.31467	up	noncoding	long noncoding	XR_362021	LOC102554184	RefSeq model	676	chr20	+	6117869	6120092	ACAAAGATGAAGCACCCAAGCACCCCGGTTTCAGAGGAGGGTGATGTAACCGTCTGCCCT	102554184	intergenic							25.0383	21.9148	4.79886	4.40416	22.8552	27.2215	18.3918	25.4378	4.56304	5.03467	4.38821	4.4201
ASRNV20030554	0.974289	0.993817	1.00941	up	noncoding	long noncoding	XR_590019	LOC102549400	RefSeq model	1253	chr1	+	61373553	61376126	CTCCCATAAGGACCTGATCCTTCAGTTGGGATGTTGAAGTCTGTTGGAAGTTCTTAATCA	102549400	intronic antisense	ENSRNOT00000071327	Vmn1r228		-	61001927	61683450	14.5924	18.1866	4.03799	4.02449	16.3927	12.7921	11.396	24.9772	4.08996	3.98603	3.65673	4.39224
ASRNV20002306	0.655422	0.897797	1.1145	up	noncoding	pseudogene	ENSRNOT00000029631	AABR06070622.1	Ensembl	678	chr12	+	17223875	17224561	AAGCTCATTTCCTGGTATGACAATGAATATGGCTACAGTTACACGGTGGTGGACCTCATG		intergenic							13297.3	12254.6	13.8539	13.6975	14802.2	11792.3	10036.9	14472.3	14.1075	13.6004	13.5348	13.8603
ASRNV20035748	0.630312	0.891919	1.13465	up	noncoding	long noncoding	XR_596952	RGD1565779	RefSeq model	1789	chr18	-	29215759	29224797	TACCATGTCCTTCCCTGGACCTGAGACCCAGCAACTGTGGCGAGGTTCCTTGAGGATCAT	502155	exon sense-overlapping	ENSRNOT00000060583	RGD1565779	similar to hypothetical protein E230025N22	-	29215747	29224664	333.05	304.466	8.4446	8.26235	420.978	245.122	236.712	372.22	8.74913	8.14007	8.15207	8.37264
ASRNV20007761	0.342803	0.77742	1.07261	up	noncoding	pseudogene	ENSRNOT00000073582	Rn50_19_0706.2	Ensembl	702	chr19	+	70580497	70581199	AACTTGACATAGTGCCTCCTTTACCTTTTCTTTCTAAGGCTCACACTGAGACCTCTGATG		intergenic							129.487	128.573	7.11258	7.01146	141.752	117.222	102.907	154.238	7.1397	7.08546	6.93406	7.08885
ASRNV20002371	0.11158	0.599434	1.57764	up	noncoding	pseudogene	ENSRNOT00000030200	AABR06026345.1	Ensembl	699	chr3	+	135182738	135183438	GCCTTCGTGGATCTCACCACAAAGCTGAAAGGAAAGTGGTTTTGTCCACAATGTGTATAG		intron sense-overlapping	NM_024353	Plcb4	phospholipase C, beta 4	+	135089808	135459237	22.5761	17.375	4.65609	3.99832	22.6504	22.5018	12.3647	22.3853	4.54849	4.7637	3.78344	4.2132
ASRNV20004638	0.229598	0.725706	1.18039	up	noncoding	pseudogene	ENSRNOT00000048816	AABR06094273.1	Ensembl	2103	chr18	+	16873568	16875673	TTTTGATGCCAAACGTCTGATCGGACGTAGGTTCGATGATGCTGTTGTTCAGTCTGACAT		intron sense-overlapping	NM_001271332	Fhod3	formin homology 2 domain containing 3	+	16410819	17086636	3009.11	2717.42	11.709	11.4698	3073.69	2944.54	2255.09	3179.76	11.8077	11.6104	11.3704	11.5692
ASRNV20029217	0.770116	0.937028	1.07522	up	noncoding	long noncoding	XR_354597	Capn13	RefSeq model	3020	chr6	-	34445135	34525220	TTAGCAGGACAAACAGCTCCCCTTCCCATTGCCCCCTGGACTGCTTTGCTCTTAACTTGT	362701	exon sense-overlapping	NM_001025133	Capn13	calpain 13	-	34429082	34525105	1339.47	1327.56	10.5147	10.41	1550.46	1128.48	988.448	1666.67	10.7532	10.2761	10.207	10.613
ASRNV20032164	0.28349	0.750259	1.11896	up	noncoding	long noncoding	XR_591907	LOC102550673	RefSeq model	2571	chr3	+	177303301	177312856	GAGATAGAGAAGGCTGGCCACCAGGGTCAGGAGGGATGGTTCCTGTTGCCTGAGTACAGG	102550673	intergenic							63.8174	62.4321	6.10635	5.94419	66.9503	60.6845	49.0769	75.7873	6.07616	6.13654	5.83673	6.05167
ASRNV20031229	0.272792	0.74438	1.27143	up	noncoding	long noncoding	XR_590810	LOC102555062	RefSeq model	605	chr2	-	13559849	13580893	GAGGCTCCAAGGTGAGATGCAGTGGGCAGAGGATATGAGTGCTTAGCTTGAAGTATCTTC	102555062	intergenic							20.6956	19.6511	4.53435	4.1879	21.8944	19.4967	13.9142	25.388	4.5024	4.56631	3.95888	4.41692
ASRNV20003122	0.0458181	0.515282	1.41364	up	noncoding	pseudogene	ENSRNOT00000036778	AABR06026111.1	Ensembl	795	chr3	+	127412197	127412998	CTTCTTCAAACCTGCTACATCAGGCTGCAGTGGCAGAGCCGTCCTCTATAAGCGGCTCAC		intergenic							807.307	602.062	9.76867	9.26926	780.391	834.223	489.677	714.446	9.68999	9.84734	9.19132	9.34719
ASRNV20007894	0.750938	0.93024	1.16636	up	noncoding	pseudogene	ENSRNOT00000073915	AABR06014093.1	Ensembl	663	chr2	-	97311485	97312150	GCCCGCGCCCTCGTCCAAGGAGACGCCCGCGGCCTCCGAGGCGCCCAGTTCCGCGGCCAA		exon sense-overlapping	NM_022300	Basp1	brain abundant, membrane attached signal protein 1	-	97311339	97358165	789.529	656.088	9.63107	9.40906	1116.66	462.399	593.109	719.068	10.2391	9.02306	9.46362	9.3545
ASRNV20030850	0.503558	0.838969	1.05716	up	noncoding	long noncoding	XR_590379	LOC102549783	RefSeq model	1707	chr1	-	160164614	160166738	GCTAGGCGAGAGAATACTCTCCGAGGGGTCCCTGCACCCTCAGTACCTGAGGTTGGCCTT	102549783	natural antisense	NM_001108491	Me3	malic enzyme 3, NADP(+)-dependent, mitochondrial	+	160166288	160360861	129.868	128.756	7.10475	7.02456	148.274	111.463	108.487	149.024	7.20304	7.00647	7.01145	7.03767
ASRNV20026957	0.871857	0.967832	1.03889	up	noncoding	long noncoding	XR_338504	LOC102551876	RefSeq model	4078	chr10	-	16472748	16517938	TTGTAAGTTATTTAACGATATTGCCCAGGAGTCCTCTGTGAAACCGGACAGAAATGACTA	102551876	intergenic							139.642	140.503	7.22177	7.16672	123.615	155.669	131.663	149.344	6.94814	7.49539	7.29276	7.04067
ASRNV20034845	0.349991	0.780236	1.37747	up	noncoding	long noncoding	XR_595404	LOC102554233	RefSeq model	2460	chr12	-	53102965	53109398	TTCTGTTCTGTGGTCCCGATCAATCGGTAGCAGTTTGATTAAAATACACTTTTGTCATCT	102554233	intergenic							16.8862	14.43	4.1878	3.72579	22.3859	11.3866	10.7083	18.1518	4.53258	3.84303	3.56144	3.89013
ASRNV20028762	0.296662	0.760363	1.05261	up	noncoding	long noncoding	XR_349198	Mroh2a	RefSeq model	6930	chr9	+	94995369	95033792	CGTGGCCCAGGCTCAGAAGAAGCCTGCTGTTCTCTGTAGCTTCCTGCTGGAAACAACAGT	301596	exon sense-overlapping	ENSRNOT00000051438	Mroh2a	maestro heat-like repeat family member 2A	+	94997058	95032615	63.7444	65.0373	6.10503	6.03106	67.3538	60.135	57.788	72.2866	6.08345	6.12661	6.07932	5.9828
ASRNV20027180	0.495673	0.835709	1.0827	up	noncoding	long noncoding	XR_339734	LOC102553639	RefSeq model	7263	chr13	+	57309430	57316739	TTGTTTTGTTTCTGTTAAACCACATGCTTCTTTTTTCCGGGCTCTGGCCAGATCTCTGGG	102553639	natural antisense	ENSRNOT00000011801	LOC685707		-	57316373	57463205	15.5278	16.8438	4.10912	3.99449	18.4345	12.6211	14.164	19.5236	4.24748	3.97076	3.98364	4.00533
ASRNV20027180	0.495673	0.835709	1.0827	up	noncoding	long noncoding	XR_339734	LOC102553639	RefSeq model	7263	chr13	+	57309430	57316739	TTGTTTTGTTTCTGTTAAACCACATGCTTCTTTTTTCCGGGCTCTGGCCAGATCTCTGGG	102553639	natural antisense	ENSRNOT00000037100	LOC685707		-	57316373	57463205	15.5278	16.8438	4.10912	3.99449	18.4345	12.6211	14.164	19.5236	4.24748	3.97076	3.98364	4.00533
ASRNV20028223	0.421825	0.804556	1.01923	up	noncoding	long noncoding	XR_345870	LOC100912188	RefSeq model	4244	chr4	+	162612728	162618879	GACTGCACTTCCAGTTCTCCACTGTCTTAGCTCATTATAGTGCTATGGGCTGAAGTGAAA	100912188	intergenic							20.6007	23.2683	4.52725	4.49977	21.8822	19.3192	19.7367	26.7999	4.50079	4.55371	4.49258	4.50696
ASRNV20035174	0.168888	0.665312	1.54627	up	noncoding	long noncoding	XR_596152	LOC103693864	RefSeq model	536	chr15	-	44299292	44300920	GGGAGCACAGATCCTCACAGTCTCTGTCGTCAAGGCTTTGAGAATTGTAACTTGTTTTTT	103693864	intergenic							24.6419	18.3798	4.76747	4.13868	21.5598	27.7239	16.334	20.4255	4.47659	5.05835	4.20109	4.07628
ASRNV20005734	0.0256565	0.489028	1.37725	up	noncoding	pseudogene	ENSRNOT00000061007	AABR06053837.1	Ensembl	570	chr8	+	28015240	28015811	ACATGCACCACTGATGCCTTCACACAGGTTAACTCAGAAGACAAGGGTGCTCTGGCTAAG		intergenic							14171.3	10756.8	13.9593	13.4976	13293.2	15049.4	9333.49	12180	13.9646	13.954	13.4223	13.5728
ASRNV20036448	0.820082	0.952289	1.03043	up	noncoding	long noncoding	XR_598290	LOC103694955	RefSeq model	2612	chr18	-	32182493	32185086	CCAGAACATAGGAATTGGTTAGAATCCTCTGTCACTTTTTCTAAACTGGTTAAAAACTTG	103694955	intron sense-overlapping	NM_012576	Nr3c1	nuclear receptor subfamily 3, group C, member 1	-	31408741	32348480	15.1156	17.4013	4.10101	4.05777	15.1798	15.0515	16.1585	18.6441	3.98983	4.21219	4.18261	3.93292
ASRNV20028275	0.44651	0.810393	1.1687	up	noncoding	long noncoding	XR_346213	LOC102551856	RefSeq model	3249	chr4	+	236118275	236145517	TATGAACCAGGAGCTGGCGATTCGATAGGCAGTGCACATCAAGAATAATTAAAACGAATG	102551856	intergenic							5.78997	5	2.57138	2.34648	6.39123	5.18871	5	5	2.81049	2.33227	2.35602	2.33694
ASRNV20036614	0.107123	0.596098	1.51883	up	noncoding	long noncoding	XR_599105	LOC102551963	RefSeq model	6965	chr1	-	214879214	214887190	AAGAGTAGAACTATCCAGATGGCCTCCCAAAGCATCTGACTTCTAAGTTCGCCTTACAAA	102551963	natural antisense	ENSRNOT00000021379	Ptpre		+	214887077	214919139	56.8081	42.2164	5.94325	5.34029	57.8613	55.755	30.5751	53.8576	5.87236	6.01414	5.13728	5.54329
ASRNV20036614	0.107123	0.596098	1.51883	up	noncoding	long noncoding	XR_599105	LOC102551963	RefSeq model	6965	chr1	-	214879214	214887190	AAGAGTAGAACTATCCAGATGGCCTCCCAAAGCATCTGACTTCTAAGTTCGCCTTACAAA	102551963	natural antisense	NM_053767	Ptpre	protein tyrosine phosphatase, receptor type, E	+	214879098	214919141	56.8081	42.2164	5.94325	5.34029	57.8613	55.755	30.5751	53.8576	5.87236	6.01414	5.13728	5.54329
uc.193-_P1	0.207239	0.708608	1.34215	up	noncoding	long noncoding	uc.193-	uc.193	UCR	319	chr8	-	95599847	95600166	GTGGCTGAAAAAGCAGCCTTGCTTCTTCAGATATTGTAGTTATTTGGATGTATAATAGTT		intergenic							317.945	249.328	8.40221	7.97767	287.214	348.675	203.41	295.246	8.17756	8.62686	7.92468	8.03066
ASRNV20028227	0.724465	0.923278	1.08055	up	noncoding	long noncoding	XR_345890	LOC102549526	RefSeq model	954	chr4	+	165254887	165269347	ATCAAAGAGAAGTAAAGATCAAGGAACCCCATGCCTGCTCACTAACCTATAGGTGACAGG	102549526	intronic antisense	NM_001107865	Tcf7l1	transcription factor 7 like 1	-	165263182	165426980	867.288	872.956	9.87809	9.76632	950.428	784.147	613.754	1132.16	9.99302	9.76316	9.51568	10.017
uc.85+_P1	0.52501	0.8508	1.01028	up	noncoding	long noncoding	uc.85+	uc.85	UCR	248	chr3	+	48583939	48584187	AATGCCCTCCTTTCTAGTGGGAGCAGTGGAGGGATTAGATTAACTCAAATGAAATCTGGG		intergenic							14.9021	17.5246	4.07293	4.05818	16.3351	13.469	15	20.0493	4.0868	4.05906	4.07163	4.04472
ASRNV20026870	0.154353	0.645297	1.38111	up	noncoding	pseudogene	XR_146195	LOC100911361	RefSeq model	1486	chr10	+	80795005	80796745	TTTTAAAATAAAACAAACGGCTACAGTTCTTAGCAGGAGAGAGAGCGAGGAGTTGTCAGG	100911361	exon sense-overlapping	ENSRNOT00000035567	Hnrnpa3		+	80795018	80796402	4073.9	3111.92	12.1481	11.6823	3565.2	4582.59	3161	3062.84	12.0362	12.26	11.8575	11.507
ASRNV20026870	0.154353	0.645297	1.38111	up	noncoding	pseudogene	XR_146195	LOC100911361	RefSeq model	1486	chr10	+	80795005	80796745	TTTTAAAATAAAACAAACGGCTACAGTTCTTAGCAGGAGAGAGAGCGAGGAGTTGTCAGG	100911361	intron sense-overlapping	ENSRNOT00000003553	Ca10		+	80633888	81131156	4073.9	3111.92	12.1481	11.6823	3565.2	4582.59	3161	3062.84	12.0362	12.26	11.8575	11.507
ASRNV20026870	0.154353	0.645297	1.38111	up	noncoding	pseudogene	XR_146195	LOC100911361	RefSeq model	1486	chr10	+	80795005	80796745	TTTTAAAATAAAACAAACGGCTACAGTTCTTAGCAGGAGAGAGAGCGAGGAGTTGTCAGG	100911361	intron sense-overlapping	ENSRNOT00000073315	Ca10		+	80633888	80862583	4073.9	3111.92	12.1481	11.6823	3565.2	4582.59	3161	3062.84	12.0362	12.26	11.8575	11.507
ASRNV20026870	0.154353	0.645297	1.38111	up	noncoding	pseudogene	XR_146195	LOC100911361	RefSeq model	1486	chr10	+	80795005	80796745	TTTTAAAATAAAACAAACGGCTACAGTTCTTAGCAGGAGAGAGAGCGAGGAGTTGTCAGG	100911361	intron sense-overlapping	ENSRNOT00000075163	Ca10		+	80633888	81150503	4073.9	3111.92	12.1481	11.6823	3565.2	4582.59	3161	3062.84	12.0362	12.26	11.8575	11.507
ASRNV20029497	0.0531085	0.531286	3.4728	up	noncoding	long noncoding	XR_358444	Mcm4	RefSeq model	3075	chr11	+	92565533	92577836	GCTTTCAGTGGCAAGTAGCTAATGATAGATAAAATAATTCAAGTAACAAAACCTCGTGCT	29728	exon sense-overlapping	NM_033651	Mcm4	minichromosome maintenance complex component 4	+	92565513	92579215	28.3738	10.4747	4.94366	3.14756	34.0353	22.7123	6.11261	14.8368	5.11095	4.77638	2.75004	3.54509
ASRNV20005362	0.0391786	0.511019	2.17304	up	noncoding	pseudogene	ENSRNOT00000057772	AABR06038971.1	Ensembl	1044	chr5	+	124738253	124739298	AGAACACCATTATTGCTGCAAAGAAAGTGCTAAGGCCAGAGGAGCTGGAAGTGTTGAAGT		intergenic							372.589	179.143	8.63323	7.51351	339.304	405.875	163.905	194.381	8.42597	8.84049	7.60948	7.41755
ASRNV20033736	0.930381	0.984309	1.01741	up	noncoding	long noncoding	XR_593729	LOC103692985	RefSeq model	1987	chr7	+	140740797	140745009	CCATCCGGCAGCCACACAACTTCCCATGGCTTTGCTATTAAATGAGGCCAGTAATGCAGC	103692985	intergenic							23.5695	25.4961	4.66559	4.64069	29.5973	17.5417	22.6888	28.3034	4.91195	4.41923	4.6953	4.58608
ASRNV20001543	0.141294	0.628787	1.24565	up	noncoding	pseudogene	ENSRNOT00000019908	AABR06089725.1	Ensembl	1314	chr16	-	88573569	88575612	TACACTGGGTGAGGAGAAATTCACCTTTATTGAGAAGTATAACAATCCCTGTTCTCTTTA		intergenic							371.395	313.989	8.63389	8.317	357.651	385.138	258.891	369.087	8.50647	8.76131	8.27642	8.35758
ASRNV20005089	0.763604	0.934526	1.02906	up	noncoding	pseudogene	ENSRNOT00000052415	AABR06012582.1	Ensembl	644	chr2	-	55604229	55604876	CTTCAGTTCAGCATTACTCTCTGCATTTTTAAGCATGTGCAGCAAAAATTCAGCACTTTT		intergenic							114.962	117.304	6.92753	6.8862	132.716	97.2081	98.6222	135.986	7.04614	6.80892	6.86722	6.90518
ASRNV20036856	0.786285	0.942284	1.02024	up	noncoding	long noncoding	XR_600365	LOC103691901	RefSeq model	2007	chr3	-	136266849	136271685	GCAGCCATTTTGGTGACAGGATTAGTGGTAACAGAGGTGATTATGATGTGCATATAACAC	103691901	intronic antisense	ENSRNOT00000007998	Snap25		+	136083975	136269421	19.2051	21.9119	4.41966	4.39076	21.3336	17.0766	17.5223	26.3015	4.4586	4.38073	4.30583	4.47569
ASRNV20036856	0.786285	0.942284	1.02024	up	noncoding	long noncoding	XR_600365	LOC103691901	RefSeq model	2007	chr3	-	136266849	136271685	GCAGCCATTTTGGTGACAGGATTAGTGGTAACAGAGGTGATTATGATGTGCATATAACAC	103691901	intronic antisense	ENSRNOT00000008734	Snap25		+	136084282	136269421	19.2051	21.9119	4.41966	4.39076	21.3336	17.0766	17.5223	26.3015	4.4586	4.38073	4.30583	4.47569
ASRNV20036856	0.786285	0.942284	1.02024	up	noncoding	long noncoding	XR_600365	LOC103691901	RefSeq model	2007	chr3	-	136266849	136271685	GCAGCCATTTTGGTGACAGGATTAGTGGTAACAGAGGTGATTATGATGTGCATATAACAC	103691901	intronic antisense	NM_001270576	Snap25	synaptosomal-associated protein 25	+	136182321	136269422	19.2051	21.9119	4.41966	4.39076	21.3336	17.0766	17.5223	26.3015	4.4586	4.38073	4.30583	4.47569
ASRNV20036856	0.786285	0.942284	1.02024	up	noncoding	long noncoding	XR_600365	LOC103691901	RefSeq model	2007	chr3	-	136266849	136271685	GCAGCCATTTTGGTGACAGGATTAGTGGTAACAGAGGTGATTATGATGTGCATATAACAC	103691901	intronic antisense	NM_030991	Snap25	synaptosomal-associated protein 25	+	136182050	136269422	19.2051	21.9119	4.41966	4.39076	21.3336	17.0766	17.5223	26.3015	4.4586	4.38073	4.30583	4.47569
ASRNV20034431	0.966799	0.99088	1.00182	up	noncoding	long noncoding	XR_594769	LOC103693359	RefSeq model	563	chr10	-	58209111	58211529	TGCTGTTATGTGGCTGTTGACATCTCCCTGTAGCCCTGGAGGCTGAAGCAGAGGAGAAAG	103693359	intergenic							310.199	325.382	8.3752	8.37258	316.765	303.633	270.818	379.945	8.32596	8.42444	8.34628	8.39888
ASRNV20033703	0.760858	0.933358	1.16702	up	noncoding	long noncoding	XR_593690	LOC100911384	RefSeq model	794	chr7	-	134566265	134577103	AGAAAAGACAGTGGAGAGAATACCTACCATGCTGTGTGAGGAAACAAGGGGATATCACCT	100911384	intronic antisense	NM_001309489	Muc19	mucin 19	+	132724655	135731692	8.31658	7.39975	2.96289	2.74006	11.4526	5.18054	6.55649	8.24301	3.59396	2.33182	2.84509	2.63503
ASRNV20005359	0.300025	0.762025	1.13669	up	noncoding	pseudogene	ENSRNOT00000057743	AABR06013331.1	Ensembl	540	chr2	+	75352349	75352895	CAGCCCTATGAGAAGAAGGCCGCCAAGCTGAAGGAGAAGTATGAGAAGGATATTGCTGCC		intergenic							15241.7	13481.6	14.0644	13.8796	13207.1	17276.3	12843.9	14119.3	13.9487	14.1801	13.9459	13.8133
ASRNV20030568	0.180044	0.680139	1.12192	up	noncoding	pseudogene	XR_590037	LOC100909481	RefSeq model	1410	chr1	-	67438185	67439593	CAGCAAGTGATTGAAAAGACTAAAAGTCTTTCTTTTAGAAGCCAAATGTTGGCCATGAAT	100909481	intron sense-overlapping	ENSRNOT00000073322	AABR06003161.1		-	67436405	67527002	1610.72	1495.79	10.7812	10.6153	1513.58	1707.86	1269.96	1721.63	10.7125	10.8499	10.5706	10.6599
uc.352-_P1	0.516122	0.84705	1.15116	up	noncoding	long noncoding	uc.352-	uc.352	UCR	200	chr15	-	86295027	86295227	GGGGCGTGGGTGCAAATCTATTTTAGACTTGGCCTTTAAAATGTTTTTTAAATTGAATGA		intergenic							120.881	109.86	7.01547	6.81238	110.308	131.453	102.677	117.042	6.78455	7.24639	6.93126	6.69349
ASRNV20035948	0.978831	0.995882	1.00831	up	noncoding	long noncoding	XR_597205	LOC103694303	RefSeq model	771	chr19	-	37445663	37451690	GCTCTAACACCAAGATGGCTTATTGGACCAAAGATTAATTTTGGGGACAAGAATCTTCTT	103694303	intronic antisense	ENSRNOT00000040473	LOC100363633		+	37383659	37519213	79.9606	83.0097	6.41324	6.40131	68.8635	91.0577	85.814	80.2055	6.11541	6.71107	6.66608	6.13654
ASRNV20031210	0.426689	0.805548	2.26589	up	noncoding	long noncoding	XR_590786	LOC102552995	RefSeq model	1921	chr12	+	45491760	45494520	CAAAATCACAATTAGTGGAATGGAACCCATGAGATTGGCGATGTTAGAAATTCAGAGGAG	102552995	intergenic							15.5567	5	3.52656	2.34648	25.8912	5.22222	5	5	4.71905	2.33407	2.35602	2.33694
ASRNV20001236	0.0134872	0.468169	1.16399	up	noncoding	pseudogene	ENSRNOT00000015577	AABR06001024.1	Ensembl	495	chr1	+	21453417	21453913	GCAACCGAATTCCAGTTTAGAGGGGGTTTCGGTCGTGGATGTGGTCAGCCACCTCAGTGA		intergenic							27082.9	23477.2	14.9179	14.6988	24711.7	29454.2	21638.8	25315.5	14.8965	14.9393	14.6846	14.7131
ASRNV20033586	0.00677297	0.426966	6.95462	up	noncoding	long noncoding	XR_593561	LOC100910797	RefSeq model	4622	chr7	+	103219275	103441798	GAAAATTGAGGTGAGAAGCATTGATTTAAGAGATGCCAAGTAACTCAGCGGATGTCACAC		intergenic							51.7393	9.24153	5.81041	3.01243	49.2031	54.2755	6.59726	11.8858	5.63988	5.98093	2.85595	3.16892
ASRNV20004903	0.171488	0.668036	1.18863	up	noncoding	pseudogene	ENSRNOT00000050986	AABR06042108.1	Ensembl	1569	chr6	+	27665902	27667471	TGATGTCAATCACAAATTGAAGGATGCCAATGATGTGCCGATCCAGTGTGAGATCTCTCC		intergenic							390.395	345.304	8.70831	8.45902	438.495	342.295	283.835	406.772	8.81862	8.59801	8.41399	8.50404
ASRNV20003270	0.538341	0.855959	1.04814	up	noncoding	pseudogene	ENSRNOT00000038079	AABR06047814.1	Ensembl	381	chr7	+	15288821	15289202	ATTACAGAACATCAACGATGCTTGGGTTTGCACCAATGACATGTTCAGGCTTGCCCTGAA		intergenic							484.809	487.598	9.02768	8.95984	503.849	465.769	389.526	585.67	9.02179	9.03357	8.86786	9.05182
ASRNV20034165	0.799467	0.946277	1.26782	up	noncoding	long noncoding	XR_594388	Ccdc150	RefSeq model	3405	chr9	+	60568025	60670832	ACTTGAGCTGACAAAAAACCGGTTGCAGAGGCTTCCCCGGGAAGACAGGTGGCTGGAAGA	316399	exon sense-overlapping	NM_001191806	Ccdc150	coiled-coil domain containing 150	+	60584269	60671208	13.221	10.2595	3.52299	3.18064	5	21.4419	7.43396	13.0851	2.35069	4.6953	3.02442	3.33685
ASRNV20034165	0.799467	0.946277	1.26782	up	noncoding	long noncoding	XR_594388	Ccdc150	RefSeq model	3405	chr9	+	60568025	60670832	ACTTGAGCTGACAAAAAACCGGTTGCAGAGGCTTCCCCGGGAAGACAGGTGGCTGGAAGA	316399	intronic antisense	ENSRNOT00000047517	LOC681338		-	60607385	60607763	13.221	10.2595	3.52299	3.18064	5	21.4419	7.43396	13.0851	2.35069	4.6953	3.02442	3.33685
ASRNV20004051	0.264556	0.740682	1.12805	up	noncoding	pseudogene	ENSRNOT00000044144	AABR06050253.2	Ensembl	642	chr7	-	71392250	71392893	AGTATGAGAAGGATATTGCTGCCTACAGAGCTAAAGGGAAACCTGATGCAGCGAAAAAGG		intron sense-overlapping	NM_133543	Rdh7	retinol dehydrogenase 7	-	71297359	71533937	14927.6	13339.9	14.0351	13.8613	13202.8	16652.5	12752.9	13927	13.9471	14.1231	13.9326	13.79
ASRNV20032120	0.954264	0.990301	1.00964	up	noncoding	long noncoding	XR_591851	LOC102554191	RefSeq model	1810	chr3	+	167192434	167194992	CTGTATGCCCGCCTAGCTCAGAATCTGGCACTAAAATAAACCTGACCTTAAGAACTTTCA	102554191	intergenic							100.056	106.761	6.73005	6.7162	114.856	85.2553	78.4518	135.07	6.84359	6.61651	6.53496	6.89744
ASRNV20001278	0.824507	0.953431	1.04233	up	noncoding	pseudogene	ENSRNOT00000016081	AABR06088927.1	Ensembl	942	chr16	-	68016006	68017062	GCTCAGTATCTAATCAATGTCAGGCTTTCCCCGGAGACAGGTGGCACGGGGAGCAGCTAA		intronic antisense	NM_001166307	LOC498592		+	67599685	68434509	3671.9	3758.17	11.997	11.9372	3930.58	3413.21	3007.03	4509.31	12.1736	11.8204	11.7788	12.0956
ASRNV20034489	0.642286	0.896038	1.02656	up	noncoding	long noncoding	XR_594833	LOC103693402	RefSeq model	2760	chr10	-	68730667	68733549	ACAAAATCAATTGCAAAAGAGCACAGGGAGCCTTGCCGCATAGTAAAGTAGCAGTGGAGA	103693402	intron sense-overlapping	NM_001034014	Asic2	acid sensing ion channel subunit 2	-	67915395	68982618	481.567	492.301	9.01699	8.97918	487.693	475.442	405.051	579.55	8.97472	9.05926	8.92364	9.03472
ASRNV20007139	0.04607	0.515282	1.40411	up	noncoding	pseudogene	ENSRNOT00000072179	AABR06071835.1	Ensembl	954	chr12	-	37784745	37785699	ATCATTGTAGATGAACTGAAGCAAGAAGTTATCAGTACCAGCAGCAAGGCAGAACCACCC		intergenic							9938.52	7383.8	13.4258	12.9361	8678.98	11198.1	6546.54	8221.06	13.3181	13.5335	12.92	12.9523
ASRNV20033476	0.647208	0.896691	1.04041	up	noncoding	long noncoding	XR_593444	LOC102547181	RefSeq model	4048	chr7	-	59773770	59784944	TTGCTGATAGCAATGGATCCAGAGAGGGTTCAGCTCTCTGTCCCTCGGCATGGGCTTTGC	102547181	intergenic							25.3838	27.1398	4.79368	4.73653	29.3513	21.4163	23.8452	30.4344	4.89417	4.69318	4.77379	4.69926
ASRNV20008864	0.582707	0.87362	1.03572	up	noncoding	long noncoding	ENSRNOT00000076128	Slc9c2	Ensembl	778	chr13	+	83932447	83944722	CTCTGTGTTCTGTATGCAGAGTGTGTGCTGTGTTGCCTTCAGCGGTGAGGACTTAGAATA	364029	intergenic							112.779	114.848	6.92065	6.87002	116.39	109.167	102.251	127.446	6.86578	6.97553	6.92541	6.81464
ASRNV20008881	0.8384	0.955303	1.02921	up	noncoding	long noncoding	ENSRNOT00000076153	Plekha6	Ensembl	419	chr13	-	55611992	55613063	ATCTTCCGCTGCACCCTGGGCATTAAGGACAGCTTTGCCTCTGCTTGAACAAGCTCCCCA	360842	intergenic							195.478	205.498	7.70348	7.66194	212.558	178.399	151.251	259.744	7.72727	7.67969	7.48415	7.83973
ASRNV20035240	0.737213	0.927413	1.01902	up	noncoding	long noncoding	XR_596337	Dcp1a	RefSeq model	3764	chr16	+	6475769	6517183	CCGACAACTAACTGAAGCTTGCTGTATCTGTTCATCCTTTTCCCCCTTTAAACATTTCAG	361109	exon sense-overlapping	NM_001191831	Dcp1a	decapping mRNA 1A	+	6476319	6517715	88.8205	92.8829	6.56795	6.54077	92.7451	84.8959	75.9001	109.866	6.52565	6.61024	6.48427	6.59726
ASRNV20035292	0.279045	0.747791	1.10229	up	noncoding	long noncoding	XR_596410	LOC103693915	RefSeq model	1381	chr16	+	19577112	19578524	CTGGGTTCTACATACACTGAACAGTAGAAGTGCTGGGTTCTACATACACTGAACAGTAGG	103693915	intron sense-overlapping	ENSRNOT00000045099	Myo9b		+	19529580	19614175	973.653	930.455	10.0488	9.90827	1041.18	906.13	772.778	1088.13	10.129	9.96854	9.8565	9.96005
ASRNV20035292	0.279045	0.747791	1.10229	up	noncoding	long noncoding	XR_596410	LOC103693915	RefSeq model	1381	chr16	+	19577112	19578524	CTGGGTTCTACATACACTGAACAGTAGAAGTGCTGGGTTCTACATACACTGAACAGTAGG	103693915	intron sense-overlapping	NM_001271066	Myo9b	myosin IXb	+	19529515	19614171	973.653	930.455	10.0488	9.90827	1041.18	906.13	772.778	1088.13	10.129	9.96854	9.8565	9.96005
ASRNV20035292	0.279045	0.747791	1.10229	up	noncoding	long noncoding	XR_596410	LOC103693915	RefSeq model	1381	chr16	+	19577112	19578524	CTGGGTTCTACATACACTGAACAGTAGAAGTGCTGGGTTCTACATACACTGAACAGTAGG	103693915	intron sense-overlapping	NM_001271067	Myo9b	myosin IXb	+	19529515	19614171	973.653	930.455	10.0488	9.90827	1041.18	906.13	772.778	1088.13	10.129	9.96854	9.8565	9.96005
ASRNV20035292	0.279045	0.747791	1.10229	up	noncoding	long noncoding	XR_596410	LOC103693915	RefSeq model	1381	chr16	+	19577112	19578524	CTGGGTTCTACATACACTGAACAGTAGAAGTGCTGGGTTCTACATACACTGAACAGTAGG	103693915	intron sense-overlapping	NM_012984	Myo9b	myosin IXb	+	19529515	19614171	973.653	930.455	10.0488	9.90827	1041.18	906.13	772.778	1088.13	10.129	9.96854	9.8565	9.96005
ASRNV20026719	0.829803	0.953937	1.02131	up	noncoding	long noncoding	NR_126013	Crhr1	RefSeq	2575	chr10	+	91953224	91995414	AAGGCATGGGCACTGCCACCCGCCACCCCCTGGGACCTTGAGCGTACTGCGGGGCAGTGG	58959	exon sense-overlapping	NM_001301812	Crhr1	corticotropin releasing hormone receptor 1	+	91953224	91995414	180.558	188.884	7.59079	7.56037	202.093	159.022	148.019	229.748	7.65812	7.52346	7.45559	7.66515
ASRNV20026719	0.829803	0.953937	1.02131	up	noncoding	long noncoding	NR_126013	Crhr1	RefSeq	2575	chr10	+	91953224	91995414	AAGGCATGGGCACTGCCACCCGCCACCCCCTGGGACCTTGAGCGTACTGCGGGGCAGTGG	58959	exon sense-overlapping	NM_030999	Crhr1	corticotropin releasing hormone receptor 1	+	91953224	91995414	180.558	188.884	7.59079	7.56037	202.093	159.022	148.019	229.748	7.65812	7.52346	7.45559	7.66515
ASRNV20034032	0.797196	0.945798	1.09058	up	noncoding	long noncoding	XR_594129	Ubp1	RefSeq model	1937	chr8	+	121510563	121548544	ATTTACCAGCATCTGACAGACCATCTCAGTGGTTTAGAGTCTGGACCTGTGATAGTTGGT	301038	exon sense-overlapping	NM_001191819	Ubp1	upstream binding protein 1 (LBP-1a)	+	121510556	121553887	34.1516	34.0193	5.1868	5.06171	26.6942	41.609	29.6195	38.4191	4.76072	5.61288	5.091	5.03242
ASRNV20003389	0.0455844	0.515282	1.16733	up	noncoding	pseudogene	ENSRNOT00000039120	AABR06107084.1	Ensembl	564	chrX	+	106348134	106348703	GACAACTGGATTCAAGTATCTTATGAGCAGTATCTCTCCATGGCATTGTATAACCAGGCC		intergenic							846.863	761.725	9.8408	9.61759	839.744	853.981	644.138	879.312	9.80049	9.88112	9.58911	9.64607
ASRNV20029461	0.399943	0.80219	1.33946	up	noncoding	long noncoding	XR_358012	Srsf2	RefSeq model	1515	chr10	-	105451346	105454538	TAAGAGAATGCTGCGGTCTCCTGTTTGATAAAAGAATATTGGCCAGTATTGCAGATTTTA	494445	exon sense-overlapping	NM_001009720	Srsf2	serine/arginine-rich splicing factor 2	-	105451331	105454511	759.741	572.373	9.63067	9.20902	586.599	932.883	533.5	611.247	9.24686	10.0145	9.31235	9.10569
ASRNV20036870	0.0411892	0.511019	1.07985	up	noncoding	long noncoding	XR_600422	LOC102549926	RefSeq model	714	chr3	-	157021329	157032725	ATCATTTTTCCTCACCTCCAGGCTGCCAAGAAAGAACAATCCCTTGCTACAGCAAGAAGT	102549926	intergenic							41.6167	42.5976	5.50441	5.39357	45.2823	37.951	36.8646	48.3305	5.52262	5.48619	5.40797	5.37918
ASRNV20033147	0.108878	0.596984	1.11713	up	noncoding	long noncoding	XR_593061	LOC103692650	RefSeq model	2466	chr6	+	101457928	101460783	GGCTTCTGTAAAACATTCTTCAAGATGCGTCTCAAAAAACACTGTACTATGTAGACTGAA	103692650	bidirectional	NM_001135561	Sos2	SOS Ras/Rho guanine nucleotide exchange factor 2	-	101337034	101457492	38.1704	38.026	5.37674	5.21694	41.5837	34.7571	30.9675	45.0844	5.39482	5.35867	5.16232	5.27157
ASRNV20034777	0.794069	0.944515	1.03637	up	noncoding	long noncoding	XR_595249	Pan3	RefSeq model	2660	chr12	-	11341116	11450139	CCTTTCTGCTCTTTCTGGGTAGCCCTGGATGATCCAGTTTCTTTTTGGACCAGCCCTGGG	360760	exon sense-overlapping	ENSRNOT00000001250	Pan3	PAN3 poly(A) specific ribonuclease subunit	-	11316058	11356268	42.2785	44.2375	5.50696	5.45541	50.0886	34.4684	39.9506	48.5243	5.66521	5.3487	5.52578	5.38504
ASRNV20034777	0.794069	0.944515	1.03637	up	noncoding	long noncoding	XR_595249	Pan3	RefSeq model	2660	chr12	-	11341116	11450139	CCTTTCTGCTCTTTCTGGGTAGCCCTGGATGATCCAGTTTCTTTTTGGACCAGCCCTGGG	360760	exon sense-overlapping	ENSRNOT00000044134	Pan3	PAN3 poly(A) specific ribonuclease subunit	-	11328848	11449762	42.2785	44.2375	5.50696	5.45541	50.0886	34.4684	39.9506	48.5243	5.66521	5.3487	5.52578	5.38504
ASRNV20034777	0.794069	0.944515	1.03637	up	noncoding	long noncoding	XR_595249	Pan3	RefSeq model	2660	chr12	-	11341116	11450139	CCTTTCTGCTCTTTCTGGGTAGCCCTGGATGATCCAGTTTCTTTTTGGACCAGCCCTGGG	360760	exon sense-overlapping	ENSRNOT00000071838	Pan3	PAN3 poly(A) specific ribonuclease subunit	-	11375709	11449762	42.2785	44.2375	5.50696	5.45541	50.0886	34.4684	39.9506	48.5243	5.66521	5.3487	5.52578	5.38504
ASRNV20032476	0.544959	0.858798	1.11056	up	noncoding	pseudogene	XR_592289	LOC100362532	RefSeq model	2415	chr4	-	226300645	226558060	GCTCAAGAAATACTATTTTAATGCTGAATTTAGTCCATGAATTGGTGTTTTGGGGGGTTT	100362532	exon sense-overlapping	NM_001002833	Senp17	Sumo1/sentrin/SMT3 specific peptidase 17	-	226300956	226302383	11.5805	13.1668	3.72673	3.57544	13.0904	10.0706	9.45349	16.8802	3.77502	3.67845	3.37174	3.77915
ASRNV20032476	0.544959	0.858798	1.11056	up	noncoding	pseudogene	XR_592289	LOC100362532	RefSeq model	2415	chr4	-	226300645	226558060	GCTCAAGAAATACTATTTTAATGCTGAATTTAGTCCATGAATTGGTGTTTTGGGGGGTTT	100362532	intron sense-overlapping	ENSRNOT00000050332	AABR06033593.1		-	226484791	226485523	11.5805	13.1668	3.72673	3.57544	13.0904	10.0706	9.45349	16.8802	3.77502	3.67845	3.37174	3.77915
ASRNV20032476	0.544959	0.858798	1.11056	up	noncoding	pseudogene	XR_592289	LOC100362532	RefSeq model	2415	chr4	-	226300645	226558060	GCTCAAGAAATACTATTTTAATGCTGAATTTAGTCCATGAATTGGTGTTTTGGGGGGTTT	100362532	intron sense-overlapping	ENSRNOT00000075170	LOC100910015	sentrin-specific protease 2-like	-	226515699	226517127	11.5805	13.1668	3.72673	3.57544	13.0904	10.0706	9.45349	16.8802	3.77502	3.67845	3.37174	3.77915
ASRNV20032476	0.544959	0.858798	1.11056	up	noncoding	pseudogene	XR_592289	LOC100362532	RefSeq model	2415	chr4	-	226300645	226558060	GCTCAAGAAATACTATTTTAATGCTGAATTTAGTCCATGAATTGGTGTTTTGGGGGGTTT	100362532	intronic antisense	ENSRNOT00000071682	LOC100362532		+	226426528	226427956	11.5805	13.1668	3.72673	3.57544	13.0904	10.0706	9.45349	16.8802	3.77502	3.67845	3.37174	3.77915
ASRNV20028288	0.471786	0.823188	1.30765	up	noncoding	long noncoding	XR_346306	LOC100912291	RefSeq model	962	chr5	+	2629830	2651952	GATTTCCAAGTGTCTCCTTCTCATCCGGGCTATTGAAAGAAGAGAAAATGTCAATGCTAT	100912291	exon sense-overlapping	ENSRNOT00000074957	LOC100912291	uncharacterized LOC100912291	+	2642402	2651791	186.846	149.304	7.60973	7.22276	146.007	227.685	116.763	181.844	7.18229	8.03717	7.11896	7.32656
ASRNV20026800	0.702721	0.913616	1.12942	up	noncoding	long noncoding	XR_085782	RGD1565536	RefSeq model	4829	chr3	-	117088851	117097427	AGTAAAAGAAGCAGGGCAGGGGGTCCTGGCCCTGCAGGAAGGTGCTGAGTGAAGCTCAGG	311323	exon sense-overlapping	ENSRNOT00000045362	RGD1565536	similar to hypothetical protein	-	117092045	117097427	18.3471	18.7387	4.35399	4.17841	15.6155	21.0787	18.7113	18.7662	4.03238	4.6756	4.41416	3.94266
ASRNV20034479	0.897276	0.974841	1.03166	up	noncoding	pseudogene	XR_594823	LOC100361067	RefSeq model	1274	chr10	+	65807254	65808528	TACCATTGTAAGAAGTAGGGCTAGAGTGTGCGGCTTAGGAGCGGCGCTTGAGGCCTGGAA	100361067	intergenic							81.5242	83.0517	6.44537	6.40041	71.1525	91.8959	78.0319	88.0716	6.16399	6.72676	6.52531	6.27551
ASRNV20028858	0.444549	0.810393	1.06197	up	noncoding	pseudogene	XR_349728	LOC100365590	RefSeq model	507	chr13	-	41256374	41264738	GCTGAGGAGGCTCAAGACTCAGCCAACTGATGAAGAGATGCTGTTCATCTACAGCCACTT	100365590	exon sense-overlapping	ENSRNOT00000072295	Dbi		-	41225978	41283626	3677.12	3632.69	12.0045	11.9178	3698.37	3655.88	3328.58	3936.79	12.0948	11.9142	11.9345	11.9011
ASRNV20028858	0.444549	0.810393	1.06197	up	noncoding	pseudogene	XR_349728	LOC100365590	RefSeq model	507	chr13	-	41256374	41264738	GCTGAGGAGGCTCAAGACTCAGCCAACTGATGAAGAGATGCTGTTCATCTACAGCCACTT	100365590	exon sense-overlapping	ENSRNOT00000074685	Dbi		-	41256374	41263832	3677.12	3632.69	12.0045	11.9178	3698.37	3655.88	3328.58	3936.79	12.0948	11.9142	11.9345	11.9011
ASRNV20028858	0.444549	0.810393	1.06197	up	noncoding	pseudogene	XR_349728	LOC100365590	RefSeq model	507	chr13	-	41256374	41264738	GCTGAGGAGGCTCAAGACTCAGCCAACTGATGAAGAGATGCTGTTCATCTACAGCCACTT	100365590	exon sense-overlapping	NM_031853	Dbi	diazepam binding inhibitor (GABA receptor modulator, acyl-CoA binding protein)	-	41256373	41264794	3677.12	3632.69	12.0045	11.9178	3698.37	3655.88	3328.58	3936.79	12.0948	11.9142	11.9345	11.9011
ASRNV20034533	0.353364	0.782453	1.15161	up	noncoding	long noncoding	XR_594885	LOC103693428	RefSeq model	1550	chr10	-	86744940	86747355	GAGCGGGGCTCTGAGTGTAAGTTGTCGCAGATCTGCTACTTAGCATCCTTTTATAAAAAA	103693428	bidirectional	NM_001004274	Igfbp4	insulin-like growth factor binding protein 4	+	86747475	86759484	81.5518	74.3539	6.44226	6.23861	88.7972	74.3064	72.098	76.6097	6.46024	6.42429	6.40753	6.0697
ASRNV20031139	0.337432	0.776708	1.06572	up	noncoding	long noncoding	XR_590710	LOC103691369	RefSeq model	405	chr1	+	273946291	273954934	GTTCCAGGAGCAACCTGAAGACTACCATGTTTTCCTCAGTTTTTAAAACAATTAGAATTT	103691369	intergenic							21.7389	23.1961	4.58952	4.4977	24.3669	19.1109	20.5387	25.8535	4.64034	4.53871	4.55067	4.44473
ASRNV20032686	0.862407	0.965347	1.0149	up	noncoding	long noncoding	XR_592543	LOC100912610	RefSeq model	277	chr5	-	81377497	81428582	TATTCCCTACCAACATGAAGCTGTTGCTGCTGCTGCTGTGTCTGGGCCTGACCCTGGTCT	100912610	exon sense-overlapping	NM_147212	LOC259244	alpha-2u globulin PGCL3	-	81374723	81378081	1008.48	1036.88	10.1016	10.0802	973.135	1043.82	954.415	1119.35	10.0266	10.1765	10.1589	10.0016
ASRNV20032686	0.862407	0.965347	1.0149	up	noncoding	long noncoding	XR_592543	LOC100912610	RefSeq model	277	chr5	-	81377497	81428582	TATTCCCTACCAACATGAAGCTGTTGCTGCTGCTGCTGTGTCTGGGCCTGACCCTGGTCT	100912610	intron sense-overlapping	ENSRNOT00000056900	Zfp37		-	81396359	81424283	1008.48	1036.88	10.1016	10.0802	973.135	1043.82	954.415	1119.35	10.0266	10.1765	10.1589	10.0016
ASRNV20032686	0.862407	0.965347	1.0149	up	noncoding	long noncoding	XR_592543	LOC100912610	RefSeq model	277	chr5	-	81377497	81428582	TATTCCCTACCAACATGAAGCTGTTGCTGCTGCTGCTGTGTCTGGGCCTGACCCTGGTCT	100912610	intron sense-overlapping	NM_001003409	LOC298116	alpha-2u-globulin (L type)	-	81374660	81471769	1008.48	1036.88	10.1016	10.0802	973.135	1043.82	954.415	1119.35	10.0266	10.1765	10.1589	10.0016
ASRNV20032686	0.862407	0.965347	1.0149	up	noncoding	long noncoding	XR_592543	LOC100912610	RefSeq model	277	chr5	-	81377497	81428582	TATTCCCTACCAACATGAAGCTGTTGCTGCTGCTGCTGTGTCTGGGCCTGACCCTGGTCT	100912610	intron sense-overlapping	NM_001033958	Obp3	alpha-2u globulin PGCL4	-	81374658	81471824	1008.48	1036.88	10.1016	10.0802	973.135	1043.82	954.415	1119.35	10.0266	10.1765	10.1589	10.0016
ASRNV20032686	0.862407	0.965347	1.0149	up	noncoding	long noncoding	XR_592543	LOC100912610	RefSeq model	277	chr5	-	81377497	81428582	TATTCCCTACCAACATGAAGCTGTTGCTGCTGCTGCTGTGTCTGGGCCTGACCCTGGTCT	100912610	intron sense-overlapping	NM_001033959	Obp3	alpha-2u globulin PGCL4	-	81374658	81471824	1008.48	1036.88	10.1016	10.0802	973.135	1043.82	954.415	1119.35	10.0266	10.1765	10.1589	10.0016
ASRNV20032686	0.862407	0.965347	1.0149	up	noncoding	long noncoding	XR_592543	LOC100912610	RefSeq model	277	chr5	-	81377497	81428582	TATTCCCTACCAACATGAAGCTGTTGCTGCTGCTGCTGTGTCTGGGCCTGACCCTGGTCT	100912610	intron sense-overlapping	NM_058209	Zfp37	zinc finger protein 37	-	81394855	82071201	1008.48	1036.88	10.1016	10.0802	973.135	1043.82	954.415	1119.35	10.0266	10.1765	10.1589	10.0016
ASRNV20032686	0.862407	0.965347	1.0149	up	noncoding	long noncoding	XR_592543	LOC100912610	RefSeq model	277	chr5	-	81377497	81428582	TATTCCCTACCAACATGAAGCTGTTGCTGCTGCTGCTGTGTCTGGGCCTGACCCTGGTCT	100912610	intron sense-overlapping	NM_147214	LOC259246	alpha-2u globulin PGCL1	-	81374658	81471812	1008.48	1036.88	10.1016	10.0802	973.135	1043.82	954.415	1119.35	10.0266	10.1765	10.1589	10.0016
ASRNV20032686	0.862407	0.965347	1.0149	up	noncoding	long noncoding	XR_592543	LOC100912610	RefSeq model	277	chr5	-	81377497	81428582	TATTCCCTACCAACATGAAGCTGTTGCTGCTGCTGCTGTGTCTGGGCCTGACCCTGGTCT	100912610	intron sense-overlapping	NM_147215	Obp3		-	81374658	81471824	1008.48	1036.88	10.1016	10.0802	973.135	1043.82	954.415	1119.35	10.0266	10.1765	10.1589	10.0016
ASRNV20032686	0.862407	0.965347	1.0149	up	noncoding	long noncoding	XR_592543	LOC100912610	RefSeq model	277	chr5	-	81377497	81428582	TATTCCCTACCAACATGAAGCTGTTGCTGCTGCTGCTGTGTCTGGGCCTGACCCTGGTCT	100912610	intron sense-overlapping	NM_203512	RGD1566134	similar to alpha-2u-globulin	-	81374734	81537869	1008.48	1036.88	10.1016	10.0802	973.135	1043.82	954.415	1119.35	10.0266	10.1765	10.1589	10.0016
ASRNV20003842	0.652249	0.897797	1.02476	up	noncoding	pseudogene	ENSRNOT00000042496	AABR06095450.2	Ensembl	505	chr18	+	56194140	56194647	GCTCTGTACAAAGGCAAGAAGGAAAGGCCAAGATCATAAAATTTTGACAATGGAAACAGA		intergenic							26727.8	26293.1	14.9149	14.8796	26250.1	27205.6	24559.2	28027	14.98	14.8498	14.8965	14.8627
ASRNV20029620	0.376058	0.79396	2.44106	up	noncoding	long noncoding	XR_360022	LOC102554677	RefSeq model	1461	chr15	+	51709391	51712603	GGGGGACGACAAGAGACTATGGTTCTCCATCCCCCCACCTTCCGCCATTCGTCTTCCCAC	102554677	intergenic							1538.81	864.129	10.6345	9.34699	1116.43	1961.19	259.035	1469.22	10.2385	11.0305	8.27771	10.4163
ASRNV20002210	0.0502124	0.5235	1.06161	up	noncoding	pseudogene	ENSRNOT00000028745	AABR06019401.1	Ensembl	354	chr2	-	217576702	217577058	AACTGCCACAAGGAGTGTGGCCATACCAACAACCTGAGCCCCAAGAAGAAGGTCAAATAA		intergenic							14266.6	13509.4	13.9691	13.8829	13503.8	15029.4	12280.7	14738.2	13.9883	13.95	13.8768	13.8889
ASRNV20004084	0.133212	0.618434	1.08485	up	noncoding	pseudogene	ENSRNOT00000044465	AABR06026863.1	Ensembl	740	chr3	+	150210240	150210980	CATGTCAGGCTGCCTTTATTTTTCTATAAGTTGCACCAAAACATCTGCTTAAAAGTTCTT		intergenic							126619	117144	17.0735	16.956	121798	131440	111260	123028	17.0318	17.1151	16.9794	16.9326
ASRNV20001836	0.50248	0.838969	1.14389	up	noncoding	pseudogene	ENSRNOT00000023508	AABR06019697.1	Ensembl	978	chr2	+	224903012	224904003	AGTTCATTCCCTGGTATGACAATGAATATGACTGCAGCAACAGGGTGGTAGACCTCATGA		intergenic							3470.86	3211.99	11.9136	11.7197	3811.5	3130.22	2667.04	3756.94	12.1308	11.6965	11.6195	11.8198
uc.189+_P1	0.786813	0.942342	1.02208	up	noncoding	long noncoding	uc.189+	uc.189	UCR	573	chr20	+	8540764	8541337	CTAGCTTGTTGAAACCCAAAACTAGTAAGTTTTTCCTGCTTATACAGTTTACTGCTGGTT		intron sense-overlapping	NM_001047907	Srsf3	serine/arginine-rich splicing factor 3	+	8534918	8544852	21.0799	23.7708	4.55039	4.51888	23.8474	18.3124	19.0665	28.4751	4.61958	4.48121	4.44377	4.59399
ASRNV20000834	0.24756	0.734826	1.07421	up	noncoding	pseudogene	ENSRNOT00000010590	AABR06069567.1	Ensembl	318	chr11	+	90711248	90711570	ACTTACGTTCCTGTTACCATATTAAAAAATCTACAGACGGTCAATGTGGATGAGAACTAA		intergenic							25685.4	24263.8	14.8504	14.7471	23097.5	28273.3	21922.6	26605	14.7962	14.9045	14.7131	14.7811
ASRNV20029824	0.31152	0.7682	1.15359	up	noncoding	long noncoding	XR_362656	LOC102553612	RefSeq model	585	chr15	+	38112238	38113043	AAGAAAGTGTGTGTCCGTGTTGAAAGTGGGCATAACCTTGGAAGTAATGGCATTTTGCAT	102553612	exon sense-overlapping	ENSRNOT00000025260	Pck2		+	38106929	38114388	41.8548	40.5419	5.513	5.30687	41.3713	42.3383	32.2939	48.7898	5.38664	5.63936	5.21965	5.3941
ASRNV20029824	0.31152	0.7682	1.15359	up	noncoding	long noncoding	XR_362656	LOC102553612	RefSeq model	585	chr15	+	38112238	38113043	AAGAAAGTGTGTGTCCGTGTTGAAAGTGGGCATAACCTTGGAAGTAATGGCATTTTGCAT	102553612	exon sense-overlapping	NM_001108377	Pck2	phosphoenolpyruvate carboxykinase 2 (mitochondrial)	+	38106929	38114552	41.8548	40.5419	5.513	5.30687	41.3713	42.3383	32.2939	48.7898	5.38664	5.63936	5.21965	5.3941
ASRNV20036710	0.0383563	0.511019	1.11142	up	noncoding	long noncoding	XR_599642	LOC103691479	RefSeq model	4431	chr2	+	76229714	76234223	CCGGCCTTGGGAAATGTTACGTCGCTGTTAAAATTGGAAATTTGAACTTTTTATATCATA	103691479	intergenic							1370.17	1289.13	10.5549	10.4025	1397.95	1342.39	1122.7	1455.56	10.5852	10.5246	10.4079	10.3971
ASRNV20004798	0.936508	0.985387	1.01559	up	noncoding	pseudogene	ENSRNOT00000050240	Rn50_X_0682.2	Ensembl	1126	chrX	-	68188790	68190636	AAGAAAAAGAGTCTCTTCGCATTCTTTGACATGGCCTACCAAGGTTTTGCCAGCGGTGAT		intergenic							819.235	865.342	9.79228	9.76995	917.487	720.982	635.197	1095.49	9.93759	9.64696	9.56883	9.97108
ASRNV20003379	0.765398	0.934526	1.01908	up	noncoding	pseudogene	ENSRNOT00000038982	AABR06068464.1	Ensembl	573	chr11	-	57789897	57790478	GCGGCTCTGATTCAGCAAGCCACAACAGTTAAAAACAAGGATATCTGGAAGTTTTTGTAT		intronic antisense	NM_001037981	Trat1	T cell receptor associated transmembrane adaptor 1	+	57780652	57820982	29056	28077.7	15.0245	14.9972	28499.7	29612.2	25959	30196.4	15.1036	14.9454	14.9859	15.0085
ASRNV20033300	0.582394	0.873492	1.55	up	noncoding	long noncoding	XR_593242	LOC102553109	RefSeq model	1004	chr7	-	3294880	3303045	AGGGAACAAGATAGACCTCTGAGCTACTGCAGTGTCTGGCACTGGGCCATAAAAGACGAA	102553109	bidirectional	NM_017125	Cd63	Cd63 molecule	+	3303448	3305798	10.4524	8.47206	3.40038	2.76811	5.04109	15.8638	5	11.9441	2.51922	4.28155	2.35602	3.18021
ASRNV20001928	0.467588	0.820967	1.0434	up	noncoding	pseudogene	ENSRNOT00000024661	AABR06075371.1	Ensembl	858	chr13	-	72380908	72381771	AAAGAAACAACCCCCGCGCACCCATAATCTCAAACCGCGTGACTGGAATGTGCTCACACG		intergenic							93.6451	95.0879	6.64169	6.5804	104.325	82.9652	78.9281	111.248	6.70104	6.58233	6.54542	6.61538
ASRNV20002010	0.0686909	0.551512	1.21522	up	noncoding	pseudogene	ENSRNOT00000025809	AABR06013842.1	Ensembl	294	chr2	+	91484996	91485294	CCCCTGGACCTGAAACCCAAGAATAGAGGCATGCAATTCCGGCTCACCAAGCAGGAATAG		intergenic							4201.27	3648.88	12.2016	11.9204	3987.94	4414.6	3496.99	3800.77	12.1888	12.2145	11.9971	11.8437
ASRNV20037251	0.546219	0.859498	1.06486	up	noncoding	long noncoding	XR_602084	LOC102551038	RefSeq model	7885	chr11	+	71778488	71805032	TAGCGTAACATTATAATCTTAATTCAACTGTTGCTATTCTGTGTGTGGCCTGGCATCCAG	102551038	natural antisense	NM_022600	Adcy5	adenylate cyclase 5	-	71787103	71933840	36.0687	38.1582	5.29754	5.20688	39.0345	33.103	29.4225	46.8939	5.30161	5.29347	5.08105	5.3327
ASRNV20035332	0.488595	0.832827	1.04965	up	noncoding	long noncoding	XR_596461	Stox2	RefSeq model	4156	chr16	+	47836155	47940710	GAGTTGCATGACTTGTGTTGTTAACAGCCTGTTTCTAACTTCTTTTTCAGGAATTGAAAA	306459	exon sense-overlapping	NM_001134863	Stox2	storkhead box 2	+	47836085	47942379	61.1613	63.5903	6.05019	5.98029	64.007	58.3155	51.2103	75.9704	6.01765	6.08273	5.90386	6.05671
ASRNV20029482	0.152555	0.64319	1.19143	up	noncoding	long noncoding	XR_358269	Pvrl3	RefSeq model	2387	chr11	-	62088820	62144757	ACTACTGTCTCCAGATTTAAATTCTAATGCAGAGTACTTTTATTGGTCTGAGGCACACAG		exon sense-overlapping	NM_001105883	Nectin3	nectin cell adhesion molecule 3	-	62049049	62144719	757	660.684	9.67639	9.42369	764.75	749.25	621.223	700.145	9.65182	9.70096	9.5329	9.31449
ASRNV20032846	0.0638225	0.549837	1.4749	up	noncoding	long noncoding	XR_592723	LOC103692481	RefSeq model	241	chr5	-	152379974	152381549	ATATATGGCCTGTCATCTCTCCAACGGGGATAAAGAATGGATGGTCTGGAATCTGCACTT	103692481	natural antisense	ENSRNOT00000056229	Nkain1	Na+/K+ transporting ATPase interacting 1	+	152374953	152381791	25.7806	19.8349	4.82599	4.26537	28.2998	23.2615	18.6874	20.9824	4.84192	4.81006	4.41337	4.11737
uc.191-_P1	0.605647	0.88326	1.12052	up	noncoding	long noncoding	uc.191-	uc.191	UCR	208	chr9	-	24585544	24585752	AAGTCTGCTGACTTACAGCTAAAAGGCTTTCTGGTTGCTGGTTTGTAGTTTCTAAAGGTG		intergenic							20.8515	20.8767	4.48618	4.32201	26.6187	15.0842	17.5668	24.1866	4.75648	4.21588	4.31108	4.33293
ASRNV20004206	0.0239561	0.489028	1.55129	up	noncoding	pseudogene	ENSRNOT00000045434	AABR06080943.1	Ensembl	384	chr14	+	99238880	99239265	GCTCTATCCTGCCCAAGAATGAGAAACTCACCCACCTGGCACCAGGGACCACACATGAGA		intergenic							578.333	394.024	9.28539	8.65193	605.067	551.598	311.879	476.17	9.29712	9.27367	8.55277	8.75109
ASRNV20034379	0.39518	0.801357	1.39881	up	noncoding	long noncoding	XR_594708	LOC102553586	RefSeq model	4510	chr10	-	42909898	42915860	TCCACAGTCACCCTTCAGTCGGGTTCTTATGCGAAGTAATAAATCTCCTTATCATTTGAA	102553586	intronic antisense	NM_130742	Galnt10	polypeptide N-acetylgalactosaminyltransferase 10	+	42867363	43008297	10.154	10.0414	3.55331	3.06911	11.1437	9.16426	5.47685	14.6059	3.54782	3.55879	2.61834	3.51988
ASRNV20037005	0.57113	0.868726	1.11269	up	noncoding	pseudogene	XR_601011	Capns1-ps1	RefSeq model	623	chr5	+	55945872	55946489	ATGTTCCGTGCTTTCAAGTCTCTTGACAAAAATGGCACTGGACAGATCCAAGCGAACATC	683494	intergenic							1948.14	1860.3	11.0632	10.9091	2111.82	1784.46	1439.67	2280.93	11.2215	10.9049	10.743	11.0753
ASRNV20008991	0.222543	0.718712	1.21622	up	noncoding	long noncoding	ENSRNOT00000076395	Rn50_13_0834.1	Ensembl	728	chr13	-	83395715	83398041	AGCACGATGTAAGCCTTCTGTTTAGGTATTGCAGACAAAGTAGTAAAGAAAGATAAGGAG		intron sense-overlapping	ENSRNOT00000003671	Rabgap1l		-	82918192	83505635	28.5045	26.2813	4.97455	4.69214	28.3769	28.6322	24.1088	28.4539	4.84676	5.10233	4.79097	4.59331
ASRNV20008991	0.222543	0.718712	1.21622	up	noncoding	long noncoding	ENSRNOT00000076395	Rn50_13_0834.1	Ensembl	728	chr13	-	83395715	83398041	AGCACGATGTAAGCCTTCTGTTTAGGTATTGCAGACAAAGTAGTAAAGAAAGATAAGGAG		intron sense-overlapping	ENSRNOT00000076272	Rabgap1l		-	83331017	83505786	28.5045	26.2813	4.97455	4.69214	28.3769	28.6322	24.1088	28.4539	4.84676	5.10233	4.79097	4.59331
ASRNV20008991	0.222543	0.718712	1.21622	up	noncoding	long noncoding	ENSRNOT00000076395	Rn50_13_0834.1	Ensembl	728	chr13	-	83395715	83398041	AGCACGATGTAAGCCTTCTGTTTAGGTATTGCAGACAAAGTAGTAAAGAAAGATAAGGAG		intron sense-overlapping	ENSRNOT00000076999	Rabgap1l		-	83173105	83505836	28.5045	26.2813	4.97455	4.69214	28.3769	28.6322	24.1088	28.4539	4.84676	5.10233	4.79097	4.59331
ASRNV20008991	0.222543	0.718712	1.21622	up	noncoding	long noncoding	ENSRNOT00000076395	Rn50_13_0834.1	Ensembl	728	chr13	-	83395715	83398041	AGCACGATGTAAGCCTTCTGTTTAGGTATTGCAGACAAAGTAGTAAAGAAAGATAAGGAG		intron sense-overlapping	NM_001107190	Rabgap1l	RAB GTPase activating protein 1-like	-	82918194	83418404	28.5045	26.2813	4.97455	4.69214	28.3769	28.6322	24.1088	28.4539	4.84676	5.10233	4.79097	4.59331
uc.362-_P1	0.573521	0.869215	1.16997	up	noncoding	long noncoding	uc.362-	uc.362	UCR	239	chr6	-	79644117	79644356	CACTACAAGTTTTCTTTCCCAGTTTGCACTACCCCATGCTGTTTAATAATATCCATTTAC		intergenic							242.454	233.507	8.02647	7.8	258.723	226.185	148.524	318.49	8.02452	8.02842	7.46037	8.13963
uc.54+_P1	0.413424	0.804556	1.09483	up	noncoding	long noncoding	uc.54+	uc.54	UCR	209	chr14	-	105929265	105929474	CCTGGAGGCCCTACAGCTTTTTATCTTGTTCATAAGCAAATATGCAGTTAATATCTTTTA		intergenic							5.39831	5	2.47719	2.34648	5.33078	5.46584	5	5	2.60445	2.34993	2.35602	2.33694
ASRNV20000441	0.0991186	0.590622	1.21516	up	noncoding	pseudogene	ENSRNOT00000005634	AABR06046723.1	Ensembl	809	chr6	+	152603419	152604228	TCTGAAGATGAAGCGGCATCTGGGGAAGATTAAAAGTGATATTTGGGGAGAGGTTTTATT		intergenic							1266.96	1093.87	10.4398	10.1587	1323.74	1210.18	1004.8	1182.94	10.504	10.3757	10.2298	10.0875
ASRNV20004969	0.0504848	0.5235	1.1916	up	noncoding	pseudogene	ENSRNOT00000051543	Rn50_18_0146.1	Ensembl	642	chr18	+	14526049	14526691	TCACCAAGTTCAATGCAGATGAATTTGAAGACATGGTTGCTGAGAAGCGGCTCATTCCTG		intergenic							18544.1	15626.6	14.347	14.0941	17786.7	19301.5	13699.3	17554	14.3714	14.3226	14.0403	14.1479
ASRNV20031263	0.3962	0.802096	1.09565	up	noncoding	long noncoding	XR_590848	LOC102546725	RefSeq model	848	chr2	-	47901934	47907717	TTTCTTAATCTTTGTCTCCCCACTGAATTCTATAAATGCTAAGTAAATATTTGCGGGGTG	102546725	intergenic							2185.3	2058.3	11.2108	11.079	1965.51	2405.08	1754.78	2361.82	11.0965	11.3251	11.0336	11.1244
ASRNV20002207	0.0116637	0.457847	1.6743	up	noncoding	pseudogene	ENSRNOT00000028724	AABR06091407.1	Ensembl	429	chr17	+	39327286	39327718	GCAGGCGAAGGCCCGGGGGGCACGGATGATGATGGCCCGGTAAAACGGCAAGGGAAGGTC		intergenic							878.05	554.87	9.89545	9.15189	848.504	907.597	467.195	642.544	9.81855	9.97234	9.12639	9.1774
ASRNV20027484	0.889179	0.972557	1.01693	up	noncoding	long noncoding	XR_341605	LOC502940	RefSeq model	1050	chr17	-	45474970	45476020	AATGAGATTCACACAGTGGATGTTGTGTGCTCAGTTTTTGGACCCTTTCATCAGTCCTGG	502940	intergenic							21.1686	23.8964	4.54248	4.51826	24.6306	17.7066	18.6599	29.1328	4.65254	4.43243	4.41113	4.6254
ASRNV20033527	0.843646	0.95705	1.02973	up	noncoding	long noncoding	XR_593499	LOC103692889	RefSeq model	797	chr7	+	77075757	77080513	GATTATCATGAAGATGAGAATACATCATGGCGTCTTCATCCTCTTGATCTTTCCCTGTAG	103692889	intronic antisense	ENSRNOT00000072513	AABR06050485.1		-	77066581	77082992	42.4679	45.9047	5.53083	5.48856	40.8579	44.0779	36.3486	55.4609	5.3705	5.69116	5.38884	5.58828
ASRNV20026851	0.232173	0.729611	1.26447	up	noncoding	pseudogene	XR_146028	LOC100363637	RefSeq model	1175	chr10	-	17965976	17975885	AACTCCGCCCTTTACTTGGTTTTAAGTATGTATGGAATGTTATGATAGGACATAGTAGTA	100363637	exon sense-overlapping	ENSRNOT00000064744	Npm1		-	17967959	17975960	23303.2	18254.5	14.6713	14.3327	19011	27595.5	17223.4	19285.6	14.4763	14.8662	14.3762	14.2893
ASRNV20026851	0.232173	0.729611	1.26447	up	noncoding	pseudogene	XR_146028	LOC100363637	RefSeq model	1175	chr10	-	17965976	17975885	AACTCCGCCCTTTACTTGGTTTTAAGTATGTATGGAATGTTATGATAGGACATAGTAGTA	100363637	exon sense-overlapping	NM_012992	Npm1	nucleophosmin (nucleolar phosphoprotein B23, numatrin)	-	17965976	17975978	23303.2	18254.5	14.6713	14.3327	19011	27595.5	17223.4	19285.6	14.4763	14.8662	14.3762	14.2893
ASRNV20030181	0.605486	0.88326	1.23043	up	noncoding	long noncoding	XR_589471	LOC103690632	RefSeq model	1176	chr7	+	22185725	22217803	CATGTACTACTTTTGAAGAAGACCCATGTTAGATTCAAGGAACAAGATGACTCATAATCA	103690632	intergenic							81.5454	67.71	6.38809	6.08892	106.05	57.041	73.9966	61.4233	6.72773	6.04845	6.44587	5.73198
ASRNV20027271	0.635949	0.894456	1.1332	up	noncoding	long noncoding	XR_340333	LOC102547760	RefSeq model	465	chr14	+	76190491	76202331	GCCAGAATGGGTCTTCCACACTTATGAACAAAAACTTCCCGTGACCTACTTTCCATCTTG	102547760	intergenic							51.1234	47.5262	5.73423	5.55383	66.1638	36.0831	40.1957	54.8568	6.06003	5.40843	5.53492	5.57274
ASRNV20033237	0.519678	0.849291	1.17288	up	noncoding	long noncoding	XR_593164	LOC103692691	RefSeq model	786	chr6	-	135073469	135074304	AGCTGCCCCAAACCTATCATACACACTTTCATATGTGTTACGGTATGCTGACTTGACACG	103692691	intergenic							26.323	26.5622	4.8517	4.62164	29.8965	22.7495	17.8388	35.2856	4.92492	4.77849	4.33375	4.90954
ASRNV20033650	0.0568084	0.537822	1.50729	up	noncoding	long noncoding	XR_593629	LOC680590	RefSeq model	1162	chr7	+	139136022	139155362	GACAGAGCTGTGAAGGGGCGTCAGGACTAAGGGATAAAGGAGGCCTTCGAGTCTAACACA	680590	intergenic							29.9462	22.6486	5.04319	4.45124	29.559	30.3335	18.3968	26.9004	4.90954	5.17685	4.38898	4.5135
ASRNV20031038	0.302508	0.763368	1.53192	up	noncoding	long noncoding	XR_590588	LOC100912041	RefSeq model	1839	chr1	+	231858581	231862048	AGAAAATGCTAAGGCAGGTCTTGACCAATGTGGATACTTTGACTAATTAACTTCGTTACT	100912041	bidirectional	ENSRNOT00000025196	Slc3a2		-	231843826	231858251	194.074	134.397	7.7007	7.08536	198.509	189.639	155.461	113.333	7.62758	7.77383	7.52637	6.64436
ASRNV20002988	0.010176	0.455048	1.53334	up	noncoding	pseudogene	ENSRNOT00000035857	LOC100359882	Ensembl	753	chrX	-	69746964	69747717	TGTGTAACACAGATTCTCTCCTGCACTACGTGGACATCGTTTATCCCATACAACAAGGGA		intergenic							2759.47	1900.25	11.5787	10.962	2650.01	2868.92	1587.8	2212.69	11.577	11.5805	10.8994	11.0247
ASRNV20004158	0.269615	0.742821	1.04255	up	noncoding	pseudogene	ENSRNOT00000045060	AABR06097677.1	Ensembl	369	chr19	+	34816628	34816997	ACTTACGAACTTCATTATTTCCAAATTAGTCAAGATGAAGATGGTTCAGAGTCTGAGGAC		intergenic							5657.44	5700.38	12.6317	12.5716	5454.22	5860.66	5085.33	6315.43	12.6654	12.5981	12.5505	12.5927
ASRNV20028854	0.0352477	0.504029	1.18688	up	noncoding	pseudogene	XR_349707	LOC503455	RefSeq model	592	chrX	+	77812753	77813345	ACACGCTGAGGATCGTGGAGCCGTACATTGCCTGGGGTACCCCAACCTGAAGTCAGTAAA	503455	intergenic							7728.72	6850.8	13.0759	12.8288	7419.37	8038.06	6002.82	7698.77	13.0911	13.0608	12.7835	12.874
ASRNV20034552	0.211214	0.71059	1.05282	up	noncoding	long noncoding	XR_594906	Tsen54	RefSeq model	2975	chr10	-	103919096	103927594	TGGAGTTGGGTGCTGCTGGAGAAGTCTGGGGGCTTGGAGATCAGCTTCGATGTTTACCAG	690308	exon sense-overlapping	NM_001109576	Tsen54	tRNA splicing endonuclease subunit 54	-	103919096	103926681	220.219	222.118	7.88656	7.8123	230.616	209.822	184.646	259.589	7.85564	7.91748	7.78549	7.8391
ASRNV20029518	0.776057	0.938342	1.07151	up	noncoding	long noncoding	XR_358684	LOC102546488	RefSeq model	1031	chr12	+	40899238	40901477	GTACCTATTGAGCCATCACCCCATCTACCTTTTGTACTGAATCTCCAGCTCATGAGCCCA	102546488	intergenic							38.6677	41.042	5.38166	5.28201	46.2497	31.0857	28.4291	53.6548	5.55345	5.20986	5.02802	5.536
ASRNV20032764	0.623316	0.889604	1.13691	up	noncoding	long noncoding	XR_592633	LOC100911221	RefSeq model	4299	chr5	+	117961077	117977709	ACTGAAAAATCCCCTCCCCGCTCGATGGTGGATTCATATCCTGTGCGGCCTCTAGGAAGC	100911221	bidirectional	NM_021835	Jun	jun proto-oncogene	-	117957729	117960823	311.545	293.96	8.36259	8.17747	379.31	243.78	207.192	380.728	8.59385	8.13133	7.95353	8.40141
ASRNV20001957	0.0363105	0.511019	1.21187	up	noncoding	pseudogene	ENSRNOT00000025073	AABR06092118.1	Ensembl	795	chr17	+	57964402	57965199	TAAGCTGGTGGAAGCTATTAGGGCCAATTATAATGACAGATATGACGAGATCTGCCGCCA		intergenic							20003.3	16561.4	14.4649	14.1877	19478.1	20528.6	15408.6	17714.2	14.5145	14.4153	14.2098	14.1655
ASRNV20001297	0.600958	0.88054	1.0325	up	noncoding	pseudogene	ENSRNOT00000016287	AABR06027105.2	Ensembl	480	chr3	+	155329089	155329570	AAGATTCTGGCCAAGAGGATCAATGTGTGGACTGAGCACATCAAGCATTTGAAGAGCAGA		intergenic							14207.1	13823.3	13.9646	13.9185	13606.1	14808	13200.4	14446.3	14.0001	13.9291	13.9845	13.8524
ASRNV20008570	0.463905	0.817935	1.35936	up	noncoding	pseudogene	ENSRNOT00000075446	AABR06055307.1	Ensembl	630	chr8	-	69355303	69355940	GGATTCCAGCAGGGGTAGGGTTATCCCTTCACCCCAGTTGCCAAACATCCCTCCCACCCC		intron sense-overlapping	NM_031643	Map2k1	mitogen activated protein kinase kinase 1	-	68840455	69431616	1144.64	884.109	10.2425	9.7996	1487.45	801.821	646.263	1121.95	10.6907	9.7943	9.5939	10.0053
ASRNV20032568	0.343345	0.77742	1.07557	up	noncoding	long noncoding	XR_592395	LOC103692289	RefSeq model	3204	chr13	+	95110710	95113999	TTGCTCGCTCCTTTGACTAGAATGTCCTAATTCCTTTGCCTCCAGTCAAAACCAGGAGAA	103692289	natural antisense	NM_001159594	Casq1	calsequestrin 1	-	95113780	95123470	41.0519	42.0472	5.47683	5.37173	46.4887	35.6152	35.6129	48.4814	5.56136	5.3923	5.3599	5.38356
ASRNV20004944	0.627218	0.890914	1.07401	up	noncoding	pseudogene	ENSRNOT00000051340	AABR06011509.1	Ensembl	549	chr2	-	2063023	2063575	TGCACAGAAGAAAAAGATATCCCAGAAGAAACTGAAGAAACTAAAACTCATGGCACGGGA		intergenic							6858.7	6636.45	12.9011	12.7981	5917.48	7799.92	6646.23	6626.68	12.7831	13.019	12.9358	12.6604
ASRNV20035506	0.563838	0.865828	1.02866	up	noncoding	long noncoding	XR_596653	LOC103690246	RefSeq model	3974	chr17	-	17317583	17323301	ACTTGAGTATTTAGAACACTTTGCTGCTGCCTGCCCACCCAAAGTGGTGAAATAGACAAG	103690246	intergenic							774.245	791.544	9.71276	9.67199	815.334	733.155	662.752	920.337	9.75437	9.67115	9.62948	9.7145
ASRNV20028814	0.233163	0.729746	1.19337	up	noncoding	long noncoding	XR_349517	LOC102548202	RefSeq model	841	chr20	+	13575823	13577746	TTAGCTAACTATAGAAATGGCTATTTCTAGTGCACCCCTTGCAGACACCCTATCCCATAC	102548202	exon sense-overlapping	NM_013190	Pfkl	phosphofructokinase, liver type	+	13563778	13585932	29.2059	28.2277	5.01216	4.75711	30.4828	27.929	21.5234	34.9319	4.95395	5.07036	4.61784	4.89639
ASRNV20032103	0.704365	0.914265	1.04217	up	noncoding	long noncoding	XR_591831	Arfrp1	RefSeq model	686	chr3	-	180569515	180575272	CTGGGATGCGACTCCGCCCGTGCTGGGTCTGTCGATCCTCGTTCCGTCAGGCACCGTGAG	117051	exon sense-overlapping	NM_053980	Arfrp1	ADP-ribosylation factor related protein 1	-	180569332	180575252	20.4479	22.5579	4.5148	4.45521	21.8133	19.0825	21.108	24.0078	4.49343	4.53618	4.58969	4.32072
ASRNV20028712	0.296393	0.760363	1.06496	up	noncoding	long noncoding	XR_348952	LOC102549795	RefSeq model	3118	chr9	-	25909230	25923910	AAGAAGAATAAAATCTTTGTTCGCAGATAATCACAAGAACACCTTCCTCCTCCCTTCCCT	102549795	bidirectional	NM_001122947	Efhc1	EF-hand domain (C-terminal) containing 1	+	25924343	25962902	178.609	177.324	7.57364	7.48284	199.059	158.16	147.778	206.87	7.63148	7.5158	7.45353	7.51215
ASRNV20027887	0.120389	0.608327	1.13356	up	noncoding	long noncoding	XR_343958	LOC102554815	RefSeq model	1146	chr20	-	50896017	50934590	TAAAAACCTTACTGTTAAGAGTGATTGGGGTGGTTTGGTTGGGCTAGAGTCAGGACAGAG	102554815	bidirectional	NM_001014250	Atg5	autophagy related 5	+	50934687	51026122	39.385	38.5009	5.42754	5.24667	40.8294	37.9405	33.8383	43.1634	5.36934	5.48574	5.28404	5.20931
ASRNV20033229	0.647411	0.896691	1.19674	up	noncoding	long noncoding	XR_593156	LOC102550560	RefSeq model	6301	chr6	+	132809082	132824178	CACCTTATTCTTAGGCAGCTAAATAGGCTGTAGCGTTGAGAATAAACTTCTCTTTCTTAA	102550560	intergenic							6.27554	6.55055	2.83689	2.57778	5	7.55108	5.1983	7.90281	2.35069	3.32308	2.57035	2.58522
ASRNV20032018	0.249586	0.734826	1.15422	up	noncoding	long noncoding	XR_591727	LOC103691913	RefSeq model	1055	chr3	-	147976358	147977668	AAATGATCTGAAGCCAAAATTGGCCTCCTTCCAGAAATTCCTCCTGCTGTACTGTTGGCA	103691913	intergenic							80.2385	74.8075	6.42978	6.22286	80.3414	80.1356	60.2623	89.3526	6.32562	6.53394	6.14697	6.29875
ASRNV20035485	0.894779	0.974163	1.10649	up	noncoding	long noncoding	XR_596632	LOC102554241	RefSeq model	1609	chr17	-	13944065	13948252	AGAAACCCATTCTTTACCCGGAGTCTAAACTGAATTGGATTAAAGTGGATTTTATGTTTG	102554241	intergenic							17.191	16.2452	4.04024	3.89426	8.01876	26.3632	11.4727	21.0178	3.09156	4.98893	3.66673	4.12179
ASRNV20029370	0.761893	0.933795	1.05571	up	noncoding	long noncoding	XR_356919	LOC102550014	RefSeq model	472	chr9	+	26072060	26091239	GAGCAGTAAAAAATCTCCCCCCAAATGAAGTAAAATTGAGAACTATCCAGTGTTTTGTTT	102550014	intergenic							37.1039	39.1541	5.32268	5.24446	44.7477	29.4601	30.0603	48.248	5.50609	5.13927	5.11311	5.37582
ASRNV20032397	0.265632	0.740682	1.15595	up	noncoding	pseudogene	XR_592190	Tcp1-ps1	RefSeq model	1636	chr1	+	51721828	51726733	CTCTTAACAGGGAAGCAGTGCGATATATCAATGAGAACCTAATTATCAACACAGACGAAC	500254	exon sense-overlapping	ENSRNOT00000076422	Tcp1		+	51719001	51726731	486.374	435.893	9.02692	8.81783	461.611	511.136	384.345	487.441	8.89489	9.15894	8.85307	8.78259
ASRNV20032397	0.265632	0.740682	1.15595	up	noncoding	pseudogene	XR_592190	Tcp1-ps1	RefSeq model	1636	chr1	+	51721828	51726733	CTCTTAACAGGGAAGCAGTGCGATATATCAATGAGAACCTAATTATCAACACAGACGAAC	500254	exon sense-overlapping	ENSRNOT00000076684	Tcp1		+	51721843	51725391	486.374	435.893	9.02692	8.81783	461.611	511.136	384.345	487.441	8.89489	9.15894	8.85307	8.78259
ASRNV20032397	0.265632	0.740682	1.15595	up	noncoding	pseudogene	XR_592190	Tcp1-ps1	RefSeq model	1636	chr1	+	51721828	51726733	CTCTTAACAGGGAAGCAGTGCGATATATCAATGAGAACCTAATTATCAACACAGACGAAC	500254	exon sense-overlapping	NM_012670	Tcp1	t-complex 1	+	51719054	51726734	486.374	435.893	9.02692	8.81783	461.611	511.136	384.345	487.441	8.89489	9.15894	8.85307	8.78259
ASRNV20032397	0.265632	0.740682	1.15595	up	noncoding	pseudogene	XR_592190	Tcp1-ps1	RefSeq model	1636	chr1	+	51721828	51726733	CTCTTAACAGGGAAGCAGTGCGATATATCAATGAGAACCTAATTATCAACACAGACGAAC	500254	natural antisense	ENSRNOT00000076951	RGD1562948		-	51726129	51754953	486.374	435.893	9.02692	8.81783	461.611	511.136	384.345	487.441	8.89489	9.15894	8.85307	8.78259
uc.372-_P1	0.104635	0.596098	1.24583	up	noncoding	long noncoding	uc.372-	uc.372	UCR	277	chr6	-	85960675	85960952	GGAAGCTGACACATGGGGATGGCTGTATAGGAAGGATATTTTTAAAGTATTTTGATTAAA		intron sense-overlapping	ENSRNOT00000065230	Ralgapa1		-	85920793	86131756	14.1707	13.9708	4.00933	3.69222	14.8806	13.4609	10.9372	17.0043	3.96139	4.05726	3.59153	3.79292
uc.372-_P1	0.104635	0.596098	1.24583	up	noncoding	long noncoding	uc.372-	uc.372	UCR	277	chr6	-	85960675	85960952	GGAAGCTGACACATGGGGATGGCTGTATAGGAAGGATATTTTTAAAGTATTTTGATTAAA		intron sense-overlapping	NM_020083	Ralgapa1	Ral GTPase activating protein catalytic alpha subunit 1	-	85920788	86193579	14.1707	13.9708	4.00933	3.69222	14.8806	13.4609	10.9372	17.0043	3.96139	4.05726	3.59153	3.79292
ASRNV20035013	0.957667	0.990595	1.02168	up	noncoding	long noncoding	XR_595823	LOC103693762	RefSeq model	996	chr15	+	85985637	85986633	AAAGGATCTCCCTACAATTTCCCAGTCTACGTGCTCACAAAGGGAAGACAACTAAATAGG	103693762	intergenic							23.0105	28.004	4.65205	4.62111	27.1159	18.9052	15.5097	40.4983	4.78254	4.52157	4.12136	5.12085
ASRNV20029202	0.898432	0.97496	1.01254	up	noncoding	long noncoding	XR_354412	Tardbp	RefSeq model	1240	chr5	-	169088689	169098532	TGGAAGATTTGGTGGTAATCCAGTTCATCTCATTTCAAATGTTTATGGAAGAAGCACTTC	298648	exon sense-overlapping	ENSRNOT00000049822	Tardbp		-	169088695	169098491	1346.64	1383.61	10.5242	10.5062	1252	1441.28	1273.08	1494.13	10.4194	10.6289	10.5735	10.4388
ASRNV20029202	0.898432	0.97496	1.01254	up	noncoding	long noncoding	XR_354412	Tardbp	RefSeq model	1240	chr5	-	169088689	169098532	TGGAAGATTTGGTGGTAATCCAGTTCATCTCATTTCAAATGTTTATGGAAGAAGCACTTC	298648	exon sense-overlapping	NM_001011979	Tardbp	TAR DNA binding protein	-	169088696	169098502	1346.64	1383.61	10.5242	10.5062	1252	1441.28	1273.08	1494.13	10.4194	10.6289	10.5735	10.4388
uc.260+_P1	0.525685	0.851013	1.1926	up	noncoding	long noncoding	uc.260+	uc.260	UCR	231	chr1	-	239516355	239516586	ATAAATTGACGGAGGGTCTGACATCTCAGTGGAGAGCAGGCAACTAATTAGTGTGTGAAG		intergenic							6.52929	6.01192	2.6851	2.431	7.49555	5.56303	5	7.02385	3.01006	2.36015	2.35602	2.50598
ASRNV20028808	0.19066	0.69119	1.22774	up	noncoding	long noncoding	XR_349493	LOC102556643	RefSeq model	279	chr2	+	71044570	71045328	ACCAGGCCATTCAGAAAGGGTATCTTGAAGAGAACTCCTGGAGTTTGGTTGTAAAGCAAG	102556643	intergenic							239.249	206.106	8.00577	7.70976	230.349	248.15	174.52	237.691	7.854	8.15754	7.70353	7.716
ASRNV20028987	0.113627	0.601012	1.41579	up	noncoding	long noncoding	XR_351404	Il6st	RefSeq model	7652	chr2	+	63321414	63361401	CTAGAGGCAGCAGACTTGTTTCAGATTCATGCCTTATCAGTTCTTAGGTTTGTGTATTGG	25205	exon sense-overlapping	ENSRNOT00000018877	Il6st		+	63332283	63361404	117.271	88.9843	6.97514	6.47353	111.112	123.43	72.8023	105.166	6.79713	7.15315	6.42221	6.52485
ASRNV20028987	0.113627	0.601012	1.41579	up	noncoding	long noncoding	XR_351404	Il6st	RefSeq model	7652	chr2	+	63321414	63361401	CTAGAGGCAGCAGACTTGTTTCAGATTCATGCCTTATCAGTTCTTAGGTTTGTGTATTGG	25205	exon sense-overlapping	NM_001008725	Il6st	interleukin 6 signal transducer	+	63332283	63361404	117.271	88.9843	6.97514	6.47353	111.112	123.43	72.8023	105.166	6.79713	7.15315	6.42221	6.52485
ASRNV20001758	0.743668	0.929205	1.11796	up	noncoding	pseudogene	ENSRNOT00000022565	AABR06003575.1	Ensembl	456	chr1	+	76021128	76021587	AGAACTTATCACTGACTCCCTGACTGATGGCATCACTGTCTACAAGAGATTTCTTCAACT		intergenic							303.668	284.986	8.29143	8.13056	395.974	211.363	200.687	369.284	8.65452	7.92833	7.90218	8.35893
ASRNV20032093	0.67878	0.907101	1.03529	up	noncoding	long noncoding	XR_591821	LOC102551402	RefSeq model	885	chr3	-	163103784	163117180	AATTGAAAAACTCCAAATGGACCCTGGCCCTTGAAGTGAAAATGACATAGAAGAACAGAG	102551402	intronic antisense	NM_001014184	Lpin3	lipin 3	+	163113544	163126529	60.8634	64.324	6.04442	5.99438	62.6252	59.1016	51.3184	77.3296	5.98642	6.10242	5.9077	6.08107
ASRNV20027897	0.711057	0.918201	1.09639	up	noncoding	long noncoding	XR_344004	LOC102554243	RefSeq model	3403	chr2	-	12347072	12350588	GTTCTTTGTAAATGAGTAGAACCAAGCAACCACAGCCAAGCCCTGAGGAACTGTAAAAAA	102554243	intergenic							87.2131	83.2219	6.53963	6.40687	77.2488	97.1774	79.939	86.5047	6.27122	6.80804	6.56401	6.24974
uc.195-_P1	0.0727959	0.557742	2.25499	up	noncoding	long noncoding	uc.195-	uc.195	UCR	273	chr5	+	43529521	43529794	TAAATAAGGGCTGATTGGATCTAAATTGCCTAGCACATGGGCCACAGATGAGCTCAGTGA		intron sense-overlapping	NM_001135780	Mms22l	MMS22-like, DNA repair protein	+	43473597	43590298	12.2326	6.4637	3.78854	2.61542	10.6144	13.8508	6.0638	6.86361	3.47732	4.09976	2.73964	2.49119
ASRNV20029543	0.598433	0.879664	1.04654	up	noncoding	long noncoding	XR_358971	LOC102551374	RefSeq model	1836	chr13	-	65804944	65815015	CTGATGTCACCTCCACCCAGTCACGTTAGTCTTCACCAAAGGAAGAGAAAGACATTGTAT	102551374	intronic antisense	NM_001012149	Uchl5	ubiquitin C-terminal hydrolase L5	+	65556706	65833613	110.436	113.763	6.88935	6.82372	114.678	106.193	89.9719	137.555	6.84164	6.93705	6.72925	6.91819
ASRNV20036512	0.276749	0.747498	1.12039	up	noncoding	long noncoding	XR_598545	LOC103694359	RefSeq model	1423	chr19	+	68014200	68016150	AGTAAGCTAACAGGCTGAGCAGGCGCTCTGTAGTAAGCTAACAGGCTGAGCAGGCGCTCT	103694359	intron sense-overlapping	NM_001110494	Cog2	component of oligomeric golgi complex 2	+	67991563	68023917	62.9338	61.3415	6.08312	5.91912	68.2985	57.5691	48.2223	74.4608	6.10348	6.06277	5.81028	6.02796
ASRNV20027877	0.0318221	0.496327	1.57653	up	noncoding	long noncoding	XR_343847	LOC102551701	RefSeq model	2580	chr20	+	25167282	25176274	TTTCTTTAAGTGTATTCTTTAATGTGAATCAAGGGTGGCTGCTGGCAGTATCGGCCCACA	102551701	intergenic							44.1594	30.9428	5.58751	4.93075	44.2662	44.0527	27.6198	34.2659	5.485	5.69001	4.99323	4.86827
uc.266+_P1	0.792811	0.944515	1.05292	up	noncoding	long noncoding	uc.266+	uc.266	UCR	243	chr5	+	75534026	75534269	TTCTGCATGAAACATCTGCATCAAGGCTCTCTTTGATGTATTCCACTTGGCTCTGTCTAC		intergenic							21.8582	23.6412	4.60377	4.52938	20.1507	23.5657	21.6749	25.6074	4.37528	4.83225	4.62677	4.43199
ASRNV20028455	0.508923	0.842736	1.03595	up	noncoding	long noncoding	XR_347339	LOC102556012	RefSeq model	1329	chr6	+	108878476	108884966	CTGTGGGAGGTGCTTAGAAAGACAAATAACACTTGTTCCCTGCTATTGTGGACCTTACAG	102556012	intron sense-overlapping	NM_001004444	Zbtb1	zinc finger and BTB domain containing 1	+	108825980	108936519	61.5607	64.0508	6.05839	6.00743	64.5416	58.5799	57.1631	70.9386	6.02813	6.08864	6.06373	5.95114
ASRNV20034192	0.982318	0.996686	1.00255	up	noncoding	long noncoding	XR_594453	LOC102554674	RefSeq model	854	chr15	-	8628224	8636294	TAACAGAAACTACTGTTTTCTTGTAGTCATCCACTGCCTGTGGCTCTTACGTTCGCTCCA	102554674	intergenic							36.69	40.4674	5.32531	5.32163	36.1949	37.185	36.4994	44.4354	5.19721	5.4534	5.39365	5.24961
ASRNV20001509	0.169113	0.665312	1.30437	up	noncoding	pseudogene	ENSRNOT00000019426	AABR06014692.1	Ensembl	525	chr2	-	111841676	111842207	AATCTGTCCGGAAGCCTGGGTCTCCTCTAGCTCATTAGGCGTCTCCAGAGCGGAATCGAT		intergenic							1272.93	1025.96	10.4336	10.0503	1138.4	1407.47	827.265	1224.65	10.2742	10.593	9.96343	10.1371
ASRNV20036551	0.884588	0.972557	1.00987	up	noncoding	long noncoding	XR_598776	LOC687508	RefSeq model	1373	chr1	-	92206971	92229239	ACATACGCATTAAATTAATAACCAAGTCACTCTACAGAGCTCTCCTTCCTGGACTCAGCG	687508	exon sense-overlapping	ENSRNOT00000075236	LOC100910772		-	92208391	92209943	63.6409	68.5855	6.10106	6.08689	68.4128	58.869	54.9483	82.2226	6.10562	6.0965	6.00074	6.17303
ASRNV20036551	0.884588	0.972557	1.00987	up	noncoding	long noncoding	XR_598776	LOC687508	RefSeq model	1373	chr1	-	92206971	92229239	ACATACGCATTAAATTAATAACCAAGTCACTCTACAGAGCTCTCCTTCCTGGACTCAGCG	687508	intronic antisense	ENSRNOT00000071882	AABR06004397.1		+	92214124	92215985	63.6409	68.5855	6.10106	6.08689	68.4128	58.869	54.9483	82.2226	6.10562	6.0965	6.00074	6.17303
ASRNV20036551	0.884588	0.972557	1.00987	up	noncoding	long noncoding	XR_598776	LOC687508	RefSeq model	1373	chr1	-	92206971	92229239	ACATACGCATTAAATTAATAACCAAGTCACTCTACAGAGCTCTCCTTCCTGGACTCAGCG	687508	intronic antisense	NM_001009641	Pepd	peptidase D	+	91957677	92416063	63.6409	68.5855	6.10106	6.08689	68.4128	58.869	54.9483	82.2226	6.10562	6.0965	6.00074	6.17303
ASRNV20004736	0.612694	0.886453	1.04952	up	noncoding	pseudogene	ENSRNOT00000049668	AABR06049432.1	Ensembl	618	chr7	-	50402392	50403017	AAGGAGAAGTATGAGAAGGATATTGCTGCCTACAGAGCTAAAGGAAAACCTGATGCAGCG		intron sense-overlapping	NM_001033680	Syt1	synaptotagmin 1	-	50097033	50650569	19084.6	18022.4	14.3882	14.3184	16908.3	21260.9	17526.2	18518.5	14.3015	14.4748	14.3976	14.2393
ASRNV20005724	0.806599	0.948012	1.08756	up	noncoding	long noncoding	ENSRNOT00000060807	Plekha6	Ensembl	1629	chr13	-	55612696	55631468	GTCCAGTGAGCCCAAAACAGACTATGAGCCAAGCAAGAAAGACCCTGGCCAGACATCACC	360842	intergenic							25.4692	28.888	4.81756	4.69647	26.4596	24.4787	17.0943	40.6817	4.74768	4.88745	4.26776	5.12518
ASRNV20029074	0.014925	0.468169	3.41686	up	noncoding	long noncoding	XR_352418	LOC102553121	RefSeq model	4271	chr3	+	73031961	73037832	GTTATGACTTTATCCTAGAGATTTGGAGAAAAGCCACTAAATAAATGCACTAAAGCCTGA	102553121	intergenic							16.4521	5.67731	4.1765	2.40383	20.3631	12.541	5	6.35463	4.39024	3.96276	2.35602	2.45164
uc.464+_P1	0.513329	0.845401	1.25803	up	noncoding	long noncoding	uc.464+	uc.464	UCR	770	chrX	-	63075737	63076507	GCTGCAGAAATGTGTTCATAATAGAACTTAACCCTTCAAAGACTTGAATTCTACCCCCAT		intron sense-overlapping	ENSRNOT00000018147	Pola1		-	62976409	63286475	6.36423	7.5112	2.9571	2.62594	5.47208	7.25638	5	10.0224	2.63489	3.27932	2.35602	2.89586
uc.464+_P1	0.513329	0.845401	1.25803	up	noncoding	long noncoding	uc.464+	uc.464	UCR	770	chrX	-	63075737	63076507	GCTGCAGAAATGTGTTCATAATAGAACTTAACCCTTCAAAGACTTGAATTCTACCCCCAT		intron sense-overlapping	ENSRNOT00000075997	Pola1		-	62976412	63254810	6.36423	7.5112	2.9571	2.62594	5.47208	7.25638	5	10.0224	2.63489	3.27932	2.35602	2.89586
uc.464+_P1	0.513329	0.845401	1.25803	up	noncoding	long noncoding	uc.464+	uc.464	UCR	770	chrX	-	63075737	63076507	GCTGCAGAAATGTGTTCATAATAGAACTTAACCCTTCAAAGACTTGAATTCTACCCCCAT		intron sense-overlapping	NM_053479	Pola1	polymerase (DNA) alpha 1, catalytic subunit	-	62976408	63291732	6.36423	7.5112	2.9571	2.62594	5.47208	7.25638	5	10.0224	2.63489	3.27932	2.35602	2.89586
ASRNV20026811	0.067162	0.551512	1.12649	up	noncoding	pseudogene	XR_085959	LOC679589	RefSeq model	841	chr10	+	11324357	11325198	GAAGTAGTTAATAAACTGATTCCAGACAGCATTGGGAAAGACATAGAGAAGGCTTGCCAG	679589	intronic antisense	NM_022281	Abcc1	ATP binding cassette subfamily C member 1	-	11232232	11354931	30554.5	26620.6	15.0789	14.9071	27934.6	33174.3	25288.9	27952.3	15.0781	15.0798	14.954	14.8602
ASRNV20029612	0.222577	0.718712	1.41808	up	noncoding	long noncoding	XR_359917	Adcy4	RefSeq model	3397	chr15	-	38342433	38358287	AGTCGCCCAGCAGGCCCTGAGCCACTAGCAAAGCAGCGAGGGTGAGTGGCAGCCAGCCTA	54223	exon sense-overlapping	ENSRNOT00000067536	Adcy4		-	38342435	38358253	56.8833	44.5009	5.93623	5.43229	51.0561	62.7106	33.7463	55.2555	5.69068	6.18178	5.28123	5.58336
ASRNV20029612	0.222577	0.718712	1.41808	up	noncoding	long noncoding	XR_359917	Adcy4	RefSeq model	3397	chr15	-	38342433	38358287	AGTCGCCCAGCAGGCCCTGAGCCACTAGCAAAGCAGCGAGGGTGAGTGGCAGCCAGCCTA	54223	exon sense-overlapping	NM_019285	Adcy4	adenylate cyclase 4	-	38342433	38358253	56.8833	44.5009	5.93623	5.43229	51.0561	62.7106	33.7463	55.2555	5.69068	6.18178	5.28123	5.58336
ASRNV20002736	0.115734	0.604408	1.14149	up	noncoding	pseudogene	ENSRNOT00000033610	AABR06086499.1	Ensembl	603	chr16	-	10675010	10675618	GGCCAAGCAGCTGCTGGGCCGGAAGGTAGTGGTTGTACGCTGTGAGGGCATCAACATTTC		intronic antisense	NM_024378	Grid1	glutamate ionotropic receptor delta type subunit 1	+	9495902	10843082	5710	5231	12.6365	12.4456	5189	6230.99	4948.38	5513.62	12.5927	12.6804	12.5019	12.3894
ASRNV20000745	0.222612	0.718712	1.14325	up	noncoding	pseudogene	ENSRNOT00000009330	Hmgb1-ps2	Ensembl	1249	chr10	-	104032177	104033430	TGAGAAGGATATTGCTGCCTACAGAGCTAAAGGAAAACCTGATGCAGCGAAAAAGGAGGT	364704	intronic antisense	NM_030846	Grb2	growth factor receptor bound protein 2	+	104019957	104087251	14175.9	12502.1	13.9465	13.7534	12561.4	15790.5	11844.5	13159.6	13.8516	14.0414	13.81	13.6967
ASRNV20027016	0.866096	0.96636	1.01465	up	noncoding	long noncoding	XR_338791	LOC100363423	RefSeq model	2902	chr10	+	78065439	78079027	CTAACTTCAGGATGGCTTTCCTTTGCCAACCCACTCCTTCCCAGTTGTGCCTCTGTGGAC	100363423	intronic antisense	ENSRNOT00000003369	Tom1l1		-	78029168	78072505	264.98	279.186	8.15184	8.13085	280.184	249.776	217.924	340.447	8.14007	8.1636	8.02167	8.24003
ASRNV20027016	0.866096	0.96636	1.01465	up	noncoding	long noncoding	XR_338791	LOC100363423	RefSeq model	2902	chr10	+	78065439	78079027	CTAACTTCAGGATGGCTTTCCTTTGCCAACCCACTCCTTCCCAGTTGTGCCTCTGTGGAC	100363423	intronic antisense	NM_001253859	Tom1l1	target of myb1 like 1 membrane trafficking protein	-	78028959	78072505	264.98	279.186	8.15184	8.13085	280.184	249.776	217.924	340.447	8.14007	8.1636	8.02167	8.24003
ASRNV20027689	0.452447	0.811178	1.75736	up	noncoding	long noncoding	XR_342788	RGD1566307	RefSeq model	3425	chr1	+	74926424	74936142	CACCTGATTATGTAGTCTGAGATAAGAAATATGCCTGCATGTTTTAAATAGGGCAAATGT		exon sense-overlapping	ENSRNOT00000074352	RGD1566307		+	74926636	74935844	76.9363	46.5175	6.22422	5.41081	43.1879	110.685	27.6075	65.4274	5.45098	6.99747	4.99286	5.82877
ASRNV20003436	0.0187596	0.484478	1.23798	up	noncoding	pseudogene	ENSRNOT00000039451	AABR06053565.1	Ensembl	540	chr8	+	18526424	18526966	CTGGTGGAAGCTATTAGGACCAATTATAATGACAGATATGATGAGATCTGCCACTACTGA		bidirectional	ENSRNOT00000061339	Muc16	mucin 16, cell surface associated	-	18505831	18526036	19471.8	15825	14.4218	14.1138	18516	20427.6	14873	16777.1	14.4379	14.4058	14.1535	14.0742
ASRNV20036483	0.820565	0.952289	1.0223	up	noncoding	long noncoding	XR_598451	LOC102550863	RefSeq model	3352	chr19	-	31575896	31617276	GGGTGGGCAGGTGAGTACTTAGTTGGTTTGGTTTGGTTTCTTGGGACAGGGACTCACTCT	102550863	bidirectional	NM_001109127	Cbln1	cerebellin 1 precursor	+	31617914	31621724	383.621	389.366	8.68246	8.65065	371.862	395.379	341.352	437.379	8.56309	8.80183	8.68163	8.61966
ASRNV20032106	0.00927758	0.451259	7.02515	up	noncoding	long noncoding	XR_591835	Cd40	RefSeq model	779	chr3	+	167704261	167718626	TCTTCTCCAATGGGTCATCACTTTTTGAAAAGTGTCATCCATGGACAAGGTTTCCAGCCC	171369	exon sense-overlapping	NM_134360	Cd40	CD40 molecule	+	167704323	167719149	39.2395	7.41132	5.4213	2.60877	39.4791	38.9999	5	9.82264	5.31864	5.52396	2.35602	2.86152
ASRNV20032975	0.711279	0.918201	1.09402	up	noncoding	long noncoding	XR_592870	LOC102551210	RefSeq model	2265	chr6	+	9116927	9145777	AGTCACATGGCTGACCACTGAAGACCCAGGATGTGCCGGTTCAGCCTTGCCTACCCGCTG	102551210	intergenic							19.0987	21.1651	4.41192	4.28228	21.8933	16.3042	14.2528	28.0773	4.50213	4.32172	3.992	4.57257
ASRNV20030115	0.10235	0.592976	1.21135	up	noncoding	long noncoding	XR_589372	LOC365085	RefSeq model	1752	chr2	-	176062579	176165793	ACTCAAGGTGTGGAGGGCAGAGCCAGGGAGGAGTGAGAATGTCTTGGGACCGGACAGCCA	365085	exon sense-overlapping	NM_001127530	LOC302022	similar to nidogen 2 protein	-	176099246	176179301	60.47	55.0277	6.03681	5.7602	61.6424	59.2976	44.753	65.3025	5.96633	6.10729	5.69497	5.82542
ASRNV20036232	0.206712	0.707723	1.16956	up	noncoding	long noncoding	XR_597664	LOC103694493	RefSeq model	2224	chrX	+	56080389	56083151	ACACTGAGTGACCCTATCCCCAGTCAATTATGATTAATAAATATGTCAACAGCCAATAGT	103694493	intronic antisense	NM_177935	Il1rapl1	interleukin 1 receptor accessory protein-like 1	-	55629810	57548519	24.418	23.9993	4.76256	4.5366	24.6351	24.2009	19.5895	28.4091	4.65288	4.87225	4.48175	4.59144
ASRNV20033636	0.222894	0.718712	1.32529	up	noncoding	long noncoding	XR_593614	LOC103692940	RefSeq model	1528	chr7	+	117575373	117583280	GAGATCGGAGCTGGTTTGTTCATTACAGAAGCTGGAGGTGAATCCATAGCTTCCCGCTTG	103692940	bidirectional	NM_001130570	Scrt1	scratch family zinc finger 1	-	117571083	117574734	50.0083	41.8393	5.7612	5.35489	46.0956	53.921	33.1811	50.4975	5.54869	5.97371	5.26013	5.44966
ASRNV20031820	0.243716	0.734107	1.34893	up	noncoding	long noncoding	XR_591501	LOC103691787	RefSeq model	1749	chr3	-	41309479	41320194	ACGATCTAAAGTGTAGGTGTTTGCTGTCTGTGAGATACAGTATACCTACCATATCTACTG	103691787	intronic antisense	NM_001047951	LOC499796	LRRGT00012	+	41286944	41334625	17.1467	15.2042	4.26824	3.83643	17.8153	16.478	15.2268	15.1816	4.20244	4.33404	4.09224	3.58061
ASRNV20030390	0.597814	0.879664	1.07094	up	noncoding	pseudogene	XR_589826	Dtx2-ps1	RefSeq model	1093	chrX	+	144443278	144444371	CAGCTTCTGGTCAGCTTCTCGTACCTCAGATTTTATTTGCAATAAAGACTCTATAGCCAA	688965	intergenic							1994.59	1900.42	11.0699	10.971	1741	2248.18	1749.98	2050.86	10.9215	11.2183	11.0286	10.9135
ASRNV20001389	0.256335	0.735811	1.03973	up	noncoding	pseudogene	ENSRNOT00000017653	AABR06022326.1	Ensembl	495	chr3	+	20184653	20185152	TCGCTGCGAAAAAAAGTTTGGCGGTTCCGGTGCCCGTCCCCGGTACCAGAAATCTTACCG		intergenic							7781.19	7869.34	13.083	13.0267	7257.68	8304.7	7201.16	8537.52	13.0558	13.1101	13.05	13.0035
ASRNV20008736	0.569789	0.868497	1.18299	up	noncoding	pseudogene	ENSRNOT00000075854	Rn50_5_1073.1	Ensembl	754	chr5	-	107228882	107230560	TTCCATGTTCCTAACCCCATTGTATCCATTGTGGATCTGACATGCTGCCTGGAGAAACTT		intergenic							8264.81	7377.29	13.1502	12.9077	9599.7	6929.92	5821.19	8933.39	13.4674	12.8329	12.7382	13.0773
ASRNV20034642	0.439192	0.807662	1.09561	up	noncoding	long noncoding	XR_595005	LOC102554018	RefSeq model	2999	chr11	+	34873473	34877707	TAACTGTTGCAGTTGGTCTGCTTGCTGTCTTACCCTCAGGCCATGGTTACATGTAGTTTT	102554018	intergenic							61.7286	61.6679	6.05202	5.92028	68.1106	55.3466	47.635	75.7009	6.09975	6.00429	5.7913	6.04926
ASRNV20028738	0.800627	0.946277	1.02759	up	noncoding	long noncoding	XR_349105	LOC102553945	RefSeq model	850	chr9	-	78178763	78229477	GCAGTCGGGGCCAGATTAATTTACTGAATGCTTTTGCAATAGATTTTGCTGTAAAATAAA	102553945	intergenic							29.3613	31.9674	5.01999	4.98072	30.492	28.2306	29.8592	34.0756	4.9543	5.08568	5.10036	4.86108
ASRNV20004552	0.96051	0.990595	1.0144	up	noncoding	pseudogene	ENSRNOT00000048122	AABR06065178.1	Ensembl	1008	chr10	-	78536970	78537978	AAGCTCATTTCCTGGTATGACAATGAATATGGCTACAGCAACAGGGTGGTTGACCTCATG		exon sense-overlapping	NM_001037190	LOC303448	similar to glyceraldehyde-3-phosphate dehydrogenase	-	78534874	78543316	16728.8	16420.7	14.1808	14.1602	19431.2	14026.3	13289.8	19551.6	14.5115	13.8502	13.9966	14.3238
ASRNV20002838	0.604221	0.882909	1.01559	up	noncoding	pseudogene	ENSRNOT00000034499	AABR06100499.1	Ensembl	714	chr20	+	20481341	20482055	GTTGAAAATCCTAAATCCAGGATTCTTACAGAAGCAGAGATAGACGCTCGCCTCGTTGCT		intergenic							3385.25	3476.07	11.8718	11.8495	3137.75	3632.74	3186.13	3766.01	11.8417	11.9019	11.8703	11.8286
ASRNV20031102	0.900711	0.97577	1.03498	up	noncoding	long noncoding	XR_590665	LOC103691349	RefSeq model	1115	chr1	+	262393589	262397422	GGTCATTGCTAGAGACAGACAGACAGACAGATTGACTTGATTTCTATGTTTTGATATTTT	103691349	intergenic							144.906	145.845	7.26718	7.21757	164.678	125.135	158.546	133.144	7.35884	7.17551	7.55693	6.87821
ASRNV20029188	0.190223	0.691189	1.1778	up	noncoding	long noncoding	XR_354273	Meaf6	RefSeq model	1470	chr5	+	146848719	146870853	AAAGCGGAAGAATAAAAACCGGCACAGGTATGTATATTAGGTTAGGCTGGGAAGTTTTTT	362594	exon sense-overlapping	NM_001113784	Meaf6	MYST/Esa1-associated factor 6	+	146848979	146870853	90.3346	82.833	6.5924	6.35632	94.0207	86.6485	64.6937	100.972	6.54396	6.64085	6.24548	6.46715
ASRNV20034085	0.917223	0.980632	1.01176	up	noncoding	long noncoding	XR_594216	LOC103693181	RefSeq model	1465	chr8	+	128260364	128262090	GCCCTGAGGTTGGTGCTCTGCACACACTGGGATGGTGCTCCACCCTGAGGTTGGTGCTCT	103693181	intron sense-overlapping	NM_182844	Myrip	myosin VIIA and Rab interacting protein	+	128203899	128335868	53.0769	56.4511	5.83279	5.81592	61.9348	44.219	49.5524	63.3498	5.9713	5.69428	5.85387	5.77798
ASRNV20029053	0.98482	0.997457	1.00565	up	noncoding	long noncoding	XR_352216	Fubp3	RefSeq model	3175	chr3	-	15580738	15629120	GTCTAACCATTAAACAGCATTGGACATGTTATGCATGTGGTTGTTTTTTAAAGGTGTTCT	362106	exon sense-overlapping	NM_001039337	Fubp3	far upstream element binding protein 3	-	15581980	15628976	1709.76	1725.82	10.8052	10.7971	1296.68	2122.83	1307.49	2144.15	10.4718	11.1386	10.6181	10.9761
ASRNV20008957	0.361018	0.78601	1.02046	up	noncoding	pseudogene	ENSRNOT00000076314	Rn50_X_0725.2	Ensembl	404	chrX	+	72497614	72498018	CCAACAAAAAGCATTAGAACCAAGGATGCTGGGTTTATAAATTGCCTCATGCATAAAAAA		intergenic							34109.3	32968.4	15.2494	15.2201	31228.7	36989.9	30484.7	35452.1	15.2583	15.2404	15.1969	15.2434
ASRNV20030000	0.839248	0.955583	1.05848	up	noncoding	long noncoding	XR_589233	LOC102547353	RefSeq model	4059	chr9	-	49101109	49123237	TCACTTTATAGTGTTTTTGACAATGTCCCTGAACACTGTTGAAGACCTGATGCCTCTTTG		exon sense-overlapping	ENSRNOT00000059478	AABR06060073.1		-	49104097	49121583	15.5505	18.0811	4.12725	4.04525	14.1782	16.9229	12.3528	23.8095	3.88641	4.36808	3.78307	4.30743
ASRNV20036836	0.337186	0.776708	1.56063	up	noncoding	long noncoding	XR_600261	LOC102555454	RefSeq model	869	chr3	+	86099488	86100474	AAGAGCTCTATCGACTGCACCAAGAAGTAATGAGAGACAGTACCAAACCAAGGCAAGCTA	102555454	bidirectional	ENSRNOT00000049832	Ptprj		-	85950331	86099287	18.7866	13.3142	4.27597	3.63385	26.5732	11	12.6912	13.9372	4.75396	3.79798	3.81995	3.44774
ASRNV20036836	0.337186	0.776708	1.56063	up	noncoding	long noncoding	XR_600261	LOC102555454	RefSeq model	869	chr3	+	86099488	86100474	AAGAGCTCTATCGACTGCACCAAGAAGTAATGAGAGACAGTACCAAACCAAGGCAAGCTA	102555454	bidirectional	NM_017269	Ptprj	protein tyrosine phosphatase, receptor type, J	-	85947681	86099287	18.7866	13.3142	4.27597	3.63385	26.5732	11	12.6912	13.9372	4.75396	3.79798	3.81995	3.44774
uc.237-_P1	0.883264	0.972387	1.09791	up	noncoding	long noncoding	uc.237-	uc.237	UCR	468	chr5	-	17311749	17312217	CTGGTCCATGATCTAGGCAGAAATAAGCATGGCAGATTGTGTTAAGCTTATTTGAATATG		intron sense-overlapping	NM_153310	St18	suppression of tumorigenicity 18	-	17213493	17337689	8.71914	9.22543	3.15092	3.01616	5	12.4383	6.73441	11.7164	2.35069	3.95114	2.8863	3.14602
ASRNV20033710	0.444453	0.810393	1.08793	up	noncoding	long noncoding	XR_593697	LOC102546804	RefSeq model	1051	chr7	+	136286736	136295356	GGAGCCAAGCATTTTATTTTGAAACAGGTTCTCAGCCCTGTGATGTAATTTTTAAGAAAA	102546804	intronic antisense	NM_031070	Nell2	neural EGFL like 2	-	136173239	136494641	24.1706	25.5251	4.75043	4.62885	24.2252	24.116	20.8857	30.1646	4.63362	4.86724	4.57487	4.68282
ASRNV20029353	0.208391	0.710104	1.38363	up	noncoding	long noncoding	XR_356702	LOC680933	RefSeq model	284	chr8	+	126196517	126197506	TCTGAGTCCTGAAGAGCTCTTTCCTTAAGGGGAATCGTGGGGAGACCGGCTGCCGCGGGA	680933	intergenic							38.883	30.6475	5.37282	4.90437	48.7125	29.0536	25.269	36.026	5.62578	5.11987	4.8671	4.94164
ASRNV20028519	0.228939	0.725063	1.2496	up	noncoding	long noncoding	XR_347699	LOC102548058	RefSeq model	537	chr7	-	32293073	32298211	AGCCACATCGTGCTGTGAGCTTCGATACTGAGAGGACAAGTAGGCCCTGTCTGTTGCTTA	102548058	intergenic							21.3814	20.4011	4.57747	4.256	23.2134	19.5494	14.9852	25.8171	4.58608	4.56886	4.06848	4.44352
ASRNV20034858	0.512654	0.845134	1.10463	up	noncoding	long noncoding	XR_595421	LOC103693658	RefSeq model	1389	chr15	-	46712386	46736267	TGAAACCTCTGGGAATGGGACAAAGAGGACAGGCTGGGTTAGTCATTTGTGTTAAAAGTG	103693658	bidirectional	ENSRNOT00000018637	Nefm		+	46736821	46741141	28.7884	30.2633	4.99062	4.84706	30.9856	26.5911	22.2443	38.2823	4.97891	5.00234	4.66555	5.02857
ASRNV20034858	0.512654	0.845134	1.10463	up	noncoding	long noncoding	XR_595421	LOC103693658	RefSeq model	1389	chr15	-	46712386	46736267	TGAAACCTCTGGGAATGGGACAAAGAGGACAGGCTGGGTTAGTCATTTGTGTTAAAAGTG	103693658	bidirectional	ENSRNOT00000071069	Nefm		+	46736821	46741141	28.7884	30.2633	4.99062	4.84706	30.9856	26.5911	22.2443	38.2823	4.97891	5.00234	4.66555	5.02857
ASRNV20034858	0.512654	0.845134	1.10463	up	noncoding	long noncoding	XR_595421	LOC103693658	RefSeq model	1389	chr15	-	46712386	46736267	TGAAACCTCTGGGAATGGGACAAAGAGGACAGGCTGGGTTAGTCATTTGTGTTAAAAGTG	103693658	bidirectional	NM_017029	Nefm	neurofilament, medium polypeptide	+	46736795	46741631	28.7884	30.2633	4.99062	4.84706	30.9856	26.5911	22.2443	38.2823	4.97891	5.00234	4.66555	5.02857
ASRNV20029201	0.652958	0.897797	1.047	up	noncoding	long noncoding	XR_354411	Tardbp	RefSeq model	2215	chr5	-	169088695	169098555	GCCTAATTGGTAAACCAACACTACAATTGATCTCAGAAGGTTTCTCTGTAATATTCTATC	298648	exon sense-overlapping	ENSRNOT00000049822	Tardbp		-	169088695	169098491	1972.16	1961.4	11.0741	11.0078	2039.07	1905.24	1604.63	2318.17	11.1625	10.9857	10.9172	11.0984
ASRNV20029201	0.652958	0.897797	1.047	up	noncoding	long noncoding	XR_354411	Tardbp	RefSeq model	2215	chr5	-	169088695	169098555	GCCTAATTGGTAAACCAACACTACAATTGATCTCAGAAGGTTTCTCTGTAATATTCTATC	298648	exon sense-overlapping	NM_001011979	Tardbp	TAR DNA binding protein	-	169088696	169098502	1972.16	1961.4	11.0741	11.0078	2039.07	1905.24	1604.63	2318.17	11.1625	10.9857	10.9172	11.0984
uc.288-_P1	0.420502	0.804556	1.67683	up	noncoding	long noncoding	uc.288-	uc.288	UCR	223	chr15	+	1806827	1807050	CATGCTCTGAAGGACTCATTTATTATGTTGATACATGATAATGATGCCAAAGTGGATTGA		intronic antisense	NM_001109441	LOC681383	similar to Protein C10orf11 homolog	-	1254879	2328752	8.15576	5	3.09221	2.34648	5	11.3115	5	5	2.35069	3.83374	2.35602	2.33694
ASRNV20026815	0.317679	0.770782	1.14686	up	noncoding	long noncoding	XR_086085	Hmgxb3	RefSeq model	4921	chr18	-	55689439	55733931	TACACTTCGGTATACCGAAAATTAGTTCGCTTTTGCCAGTCGCCCTATTTCAGGTTCCTG	361335	exon sense-overlapping	ENSRNOT00000024704	Hmgxb3	HMG-box containing 3	-	55689441	55731997	17.9159	18.6574	4.32722	4.12953	18.1536	17.6783	14.5343	22.7805	4.22506	4.42937	4.02001	4.23905
ASRNV20026815	0.317679	0.770782	1.14686	up	noncoding	long noncoding	XR_086085	Hmgxb3	RefSeq model	4921	chr18	-	55689439	55733931	TACACTTCGGTATACCGAAAATTAGTTCGCTTTTGCCAGTCGCCCTATTTCAGGTTCCTG	361335	exon sense-overlapping	ENSRNOT00000064347	Hmgxb3	HMG-box containing 3	-	55689441	55731997	17.9159	18.6574	4.32722	4.12953	18.1536	17.6783	14.5343	22.7805	4.22506	4.42937	4.02001	4.23905
ASRNV20004871	0.189212	0.691189	1.15367	up	noncoding	pseudogene	ENSRNOT00000050777	AABR06047968.2	Ensembl	516	chr7	+	18432484	18433372	TAAGGATATTGCTGCCTACAGAGCTAAAGAAGAACCTGATGCAGCAAAAATGGGGGTGGT		intergenic							7126.77	6431.85	12.9513	12.7451	6399.55	7853.99	6144.42	6719.27	12.8755	13.0272	12.8181	12.6721
ASRNV20006940	0.863721	0.965593	1.03115	up	noncoding	long noncoding	ENSRNOT00000071792	Rn50_7_1163.2	Ensembl	333	chr7	-	116269084	116271191	TGGACCATGGCAAGGGTGCTTCTGTTCAGCCTGGGCTCCGTCCTCCTGCAGATCTTGCTT		intron sense-overlapping	NM_001113792	RGD1565410	similar to Ly6-C antigen gene	-	116268692	116400093	236.828	245.582	7.98376	7.9395	222.372	251.285	188.176	302.988	7.79488	8.17264	7.81269	8.06631
uc.169-_P1	0.751708	0.930323	1.08677	up	noncoding	long noncoding	uc.169-	uc.169	UCR	204	chr2	+	5562187	5562391	TCCTGCGGACGCTCCTCTTGAAGAAACTTTTGCAGCCCTCGCAGGTGAATTGGCCGTAGT		natural antisense	ENSRNOT00000020044	Nr2f1		-	5553706	5562941	17.5918	18.2928	4.25487	4.13483	22.658	12.5256	17.3195	19.2661	4.5491	3.96065	4.28684	3.98281
uc.169-_P1	0.751708	0.930323	1.08677	up	noncoding	long noncoding	uc.169-	uc.169	UCR	204	chr2	+	5562187	5562391	TCCTGCGGACGCTCCTCTTGAAGAAACTTTTGCAGCCCTCGCAGGTGAATTGGCCGTAGT		natural antisense	NM_031130	Nr2f1	nuclear receptor subfamily 2, group F, member 1	-	5553212	5563152	17.5918	18.2928	4.25487	4.13483	22.658	12.5256	17.3195	19.2661	4.5491	3.96065	4.28684	3.98281
uc.329-_P1	0.380215	0.79396	1.14395	up	noncoding	long noncoding	uc.329-	uc.329	UCR	307	chr3	+	101975500	101975807	CCTGGCTGGCTAATGGGCTTATCAAAATTCATGATGTAATAAGAAGGCCGACAAGTGCAT		intron sense-overlapping	NM_001144862	LOC691083	hypothetical protein LOC691083	+	101854192	102019988	19.6491	19.8076	4.4586	4.26458	19.8179	19.4803	18.5191	21.0961	4.35175	4.56545	4.40155	4.12761
ASRNV20035308	0.0715775	0.555809	1.91928	up	noncoding	long noncoding	XR_596430	LOC103693929	RefSeq model	1100	chr16	+	29824222	29826761	TTTAAGAAGTAAAACCAGGGGTAGTGGCTAAGCAGGTTTACAGAAGACAATGGAGCAGTA	103693929	intergenic							17.3789	11.1783	4.28778	3.34721	16.944	17.8137	10.7341	11.6225	4.13441	4.44115	3.56473	3.1297
ASRNV20036920	0.407704	0.804556	1.063	up	noncoding	long noncoding	XR_600675	LOC103692123	RefSeq model	770	chr4	+	146390211	146393297	ATGCGTGTTCGATGTGAGACTGGGGCATCCCTTGGTGTGTCCAGCTGGCTGTTTCTGAAG	103692123	intergenic							42.6003	44.3358	5.53901	5.45087	43.3454	41.8552	37.573	51.0986	5.45526	5.62275	5.43765	5.46408
ASRNV20030288	0.0209474	0.489028	6.61135	up	noncoding	long noncoding	XR_589631	LOC102549122	RefSeq model	670	chrX	+	12085518	12097015	TGCCAGTATCTTGAGCTGTTGAACTGTGAAGAATAAATACCTTTCTGTTGGTTAAACTTA	102549122	intergenic							31.2498	5	5.07142	2.34648	24.8861	37.6135	5	5	4.67082	5.47202	2.35602	2.33694
ASRNV20033327	0.71763	0.920562	1.09533	up	noncoding	long noncoding	XR_593276	LOC103692777	RefSeq model	312	chr7	+	12748841	12749514	TCGGTTATCTCAGGTCAGAAGAGGTGGGCTGTCTTAAGAGGGAGGAGGTGGGCTATCTGA	103692777	intronic antisense	NM_001108066	Arid3a	AT-rich interaction domain 3A	-	12746092	12768092	125.932	119.892	7.07034	6.93898	114.024	137.84	119.194	120.591	6.83231	7.30837	7.14617	6.73178
ASRNV20033327	0.71763	0.920562	1.09533	up	noncoding	long noncoding	XR_593276	LOC103692777	RefSeq model	312	chr7	+	12748841	12749514	TCGGTTATCTCAGGTCAGAAGAGGTGGGCTGTCTTAAGAGGGAGGAGGTGGGCTATCTGA	103692777	intronic antisense	NM_001108067	Hmha1	histocompatibility (minor) HA-1	-	12711158	12910971	125.932	119.892	7.07034	6.93898	114.024	137.84	119.194	120.591	6.83231	7.30837	7.14617	6.73178
ASRNV20005181	0.953925	0.990301	1.00432	up	noncoding	long noncoding	ENSRNOT00000055732	Rn50_X_0744.3	Ensembl	204	chrX	+	74241058	74241262	TACTTCTACATGGTGGCCTCCGTGATGCTCAACGTCCGCCTGCAGGTGCGGATCGAGTGA		intergenic							38.5642	42.8052	5.39085	5.38463	41.9571	35.1714	34.0337	51.5766	5.40797	5.37372	5.29084	5.47842
ASRNV20029822	0.903912	0.976587	1.01381	up	noncoding	long noncoding	XR_362645	LOC100910831	RefSeq model	897	chr1	+	228349787	228350750	TGTCTGCCTGCAAGTGACTTAGAATCCACGAGGTCAAAACTCTTGTCCTTTTTCTTGCCA	100910831	exon sense-overlapping	NM_001100739	Syvn1	synoviolin 1	+	228345142	228351661	99.5215	103.807	6.73962	6.71983	98.5612	100.482	94.7177	112.896	6.62054	6.85871	6.80252	6.63714
ASRNV20003657	0.422401	0.804556	1.20094	up	noncoding	pseudogene	ENSRNOT00000041143	AABR06060438.1	Ensembl	1056	chr9	+	59545547	59546618	AAATCCTTAGAATCAAGGAAGAGCTGAGCAACAAAGCCAAGTTTGCTGGCAGGTCCTTCA		intergenic							1458	1292.28	10.6447	10.3806	1662.32	1253.69	1003.53	1581.02	10.8596	10.4299	10.2272	10.534
ASRNV20030623	0.0183776	0.484478	1.74354	up	noncoding	pseudogene	XR_590103	LOC100364403	RefSeq model	732	chr1	+	229220535	229222792	CCCGGAGCCAGGCCCCGAGTCTACTTCCAGAGTCCCCCTGGGGCCGCAGGCGAAGGCCCG	100364403	exon sense-overlapping	NM_172045	Ppp1r14b	protein phosphatase 1, regulatory (inhibitor) subunit 14B	+	229220687	229222798	426.603	262.786	8.84383	8.04181	437.265	415.942	205.004	320.569	8.81505	8.87261	7.93538	8.14824
ASRNV20026624	0.744072	0.929226	1.08341	up	noncoding	pseudogene	NR_024118	Tnxa-ps1	RefSeq	793	chr20	+	6564671	6566027	TTCCGAGTAGACTCAGCGAAGGAGAACTATCGTCTACACCTAGGGGGCTACCATGGGACC	25602	exon sense-overlapping	ENSRNOT00000048985	Tnxb	tenascin XB	+	6547860	6565849	164.51	168.687	7.46479	7.34922	162.154	166.867	112.945	224.43	7.33792	7.59166	7.06781	7.63063
ASRNV20026624	0.744072	0.929226	1.08341	up	noncoding	pseudogene	NR_024118	Tnxa-ps1	RefSeq	793	chr20	+	6564671	6566027	TTCCGAGTAGACTCAGCGAAGGAGAACTATCGTCTACACCTAGGGGGCTACCATGGGACC	25602	intronic antisense	NM_001013197	Stk19	serine/threonine kinase 19	-	6396795	6596927	164.51	168.687	7.46479	7.34922	162.154	166.867	112.945	224.43	7.33792	7.59166	7.06781	7.63063
ASRNV20026624	0.744072	0.929226	1.08341	up	noncoding	pseudogene	NR_024118	Tnxa-ps1	RefSeq	793	chr20	+	6564671	6566027	TTCCGAGTAGACTCAGCGAAGGAGAACTATCGTCTACACCTAGGGGGCTACCATGGGACC	25602	intronic antisense	NM_031504	C4a	complement component 4A (Rodgers blood group)	-	6381700	6587996	164.51	168.687	7.46479	7.34922	162.154	166.867	112.945	224.43	7.33792	7.59166	7.06781	7.63063
ASRNV20026624	0.744072	0.929226	1.08341	up	noncoding	pseudogene	NR_024118	Tnxa-ps1	RefSeq	793	chr20	+	6564671	6566027	TTCCGAGTAGACTCAGCGAAGGAGAACTATCGTCTACACCTAGGGGGCTACCATGGGACC	25602	natural antisense	NM_057101	Cyp21a1	cytochrome P450, family 21, subfamily a, polypeptide 1	-	6565574	6568637	164.51	168.687	7.46479	7.34922	162.154	166.867	112.945	224.43	7.33792	7.59166	7.06781	7.63063
ASRNV20036478	0.612899	0.88653	1.0507	up	noncoding	long noncoding	XR_598431	LOC102556140	RefSeq model	6378	chr19	+	27667529	27689962	TCATGTGTGTGCTGGTAGGTTAGTTCTGTTCTCAGCTCTCAGCCTTCATCAGAAGTGCTT	102556140	intergenic							67.3043	69.5334	6.18149	6.11014	67.5112	67.0974	56.2303	82.8364	6.08698	6.276	6.03592	6.18436
ASRNV20036054	0.19209	0.692574	1.09817	up	noncoding	long noncoding	XR_597355	Specc1l	RefSeq model	3636	chr20	-	16505231	16577178	TCATAACAGGGGTCCTGTGATCAAGAGGAAGCACAACATGCATAAGATGGCCGAGGCCAA	361828	exon sense-overlapping	NM_001039455	Specc1l	sperm antigen with calponin homology and coiled-coil domains 1-like	-	16472454	16577173	1852.26	1727.8	10.9774	10.8423	1746.59	1957.93	1580.27	1875.34	10.9257	11.0291	10.889	10.7956
ASRNV20030178	0.349752	0.780236	1.09576	up	noncoding	long noncoding	XR_589468	LOC102547904	RefSeq model	1841	chr7	+	844412	846775	TTGTCCACAGCTGAACACTTTCCAGGCCGTTCTGGCATCCGATGAATGTGATTCCTATGC	102547904	intergenic							208.713	201.216	7.79706	7.66513	236.74	180.686	164.133	238.3	7.89186	7.70227	7.61134	7.71893
ASRNV20029536	0.920372	0.981014	1.04331	up	noncoding	long noncoding	XR_358905	Ppfia4	RefSeq model	6224	chr13	-	56191118	56239660	TCCTGCTGACCCCCCCACTCTCCCGCCCCGGGTCTGACGGGGGTGCGCCCCCGGCTCGGG	140592	exon sense-overlapping	ENSRNOT00000039540	Ppfia4		-	56191118	56239610	5400.74	5584.92	12.5231	12.462	6654.01	4147.47	3820.31	7349.53	12.9388	12.1074	12.1151	12.8088
ASRNV20029536	0.920372	0.981014	1.04331	up	noncoding	long noncoding	XR_358905	Ppfia4	RefSeq model	6224	chr13	-	56191118	56239660	TCCTGCTGACCCCCCCACTCTCCCGCCCCGGGTCTGACGGGGGTGCGCCCCCGGCTCGGG	140592	exon sense-overlapping	NM_080409	Ppfia4	PTPRF interacting protein alpha 4	-	56191118	56239610	5400.74	5584.92	12.5231	12.462	6654.01	4147.47	3820.31	7349.53	12.9388	12.1074	12.1151	12.8088
ASRNV20034223	0.450328	0.810679	1.08549	up	noncoding	long noncoding	XR_594516	LOC103693249	RefSeq model	1522	chr9	-	113651106	113652983	CAGACTTCAGCCTCTTGTCAAACATTTTGGCCTTGCTGATGTCCACCGCTTAGCAGTAGA	103693249	intergenic							62.8169	62.6985	6.08627	5.96793	61.4078	64.2261	53.7263	71.6707	5.9591	6.21344	5.96664	5.96922
ASRNV20004191	0.980211	0.996521	1.00125	up	noncoding	pseudogene	ENSRNOT00000045328	AABR06077578.2	Ensembl	471	chr14	-	11358775	11359247	TTCTGTCCAAGAGGATCAATGTGCGGATTGAGTACATCAAGCACTCAAAGAGCAGAGACA		intergenic							12339.3	12410.7	13.7438	13.742	11642.1	13036.4	11812.1	13009.3	13.7334	13.7542	13.8055	13.6786
ASRNV20004541	0.67915	0.907115	1.51832	up	noncoding	pseudogene	ENSRNOT00000047981	AABR06064507.1	Ensembl	933	chr10	+	59936179	59937114	AGGAACAGAGACATGAAGGAGGCACTGATAAGAGTCCTTTGCAAGAAGAAAATATCTTTG		intron sense-overlapping	NM_001000026	Olr1482	olfactory receptor 1482	+	59662427	59973589	16.697	8.9385	3.58475	2.98228	28.3023	5.0917	7.13195	10.745	4.8422	2.3273	2.96535	2.99921
ASRNV20004541	0.67915	0.907115	1.51832	up	noncoding	pseudogene	ENSRNOT00000047981	AABR06064507.1	Ensembl	933	chr10	+	59936179	59937114	AGGAACAGAGACATGAAGGAGGCACTGATAAGAGTCCTTTGCAAGAAGAAAATATCTTTG		intronic antisense	ENSRNOT00000026857	Olr1485		-	59814299	60090216	16.697	8.9385	3.58475	2.98228	28.3023	5.0917	7.13195	10.745	4.8422	2.3273	2.96535	2.99921
ASRNV20004541	0.67915	0.907115	1.51832	up	noncoding	pseudogene	ENSRNOT00000047981	AABR06064507.1	Ensembl	933	chr10	+	59936179	59937114	AGGAACAGAGACATGAAGGAGGCACTGATAAGAGTCCTTTGCAAGAAGAAAATATCTTTG		intronic antisense	ENSRNOT00000072913	Olr1485		-	59814310	60012917	16.697	8.9385	3.58475	2.98228	28.3023	5.0917	7.13195	10.745	4.8422	2.3273	2.96535	2.99921
ASRNV20032759	0.451527	0.810776	1.10214	up	noncoding	long noncoding	XR_592628	LOC100911221	RefSeq model	7778	chr5	+	117963958	117977709	TATTGAGGGTGCAAACTTCATGAGTTGTGATCCTATCACCTGGCCCTTGAAAGAAGTCCT	100911221	intergenic							38.5462	39.4251	5.3909	5.25059	41.5676	35.5248	29.8383	49.012	5.39434	5.38747	5.09938	5.40181
ASRNV20033061	0.680678	0.907866	1.08249	up	noncoding	long noncoding	XR_592967	LOC102555705	RefSeq model	507	chr6	-	49564474	49588756	GAGAGTACTGGTCTACTTAGGGAATACGATCAAAGTGCCATGTGTCCTTGTATGAAAAAA	102555705	intergenic							30.4026	32.7355	5.06656	4.9522	31.2854	29.5198	23.1027	42.3682	4.9917	5.14143	4.7242	5.18021
ASRNV20029708	0.961777	0.99088	1.00428	up	noncoding	long noncoding	XR_361246	Asxl3	RefSeq model	15337	chr18	+	13163800	13279377	GTCCTTTGTTTTTCTTTCACAAATGGATGCCACCGTTCCTCCAACCCATCCTGTTAGAAA	307555	exon sense-overlapping	ENSRNOT00000020661	Asxl3	additional sex combs like 3, transcriptional regulator	+	13136946	13274883	59.3169	64.5056	6.00892	6.00276	59.4831	59.1507	52.6778	76.3333	5.91303	6.10481	5.9414	6.06412
ASRNV20035152	0.29334	0.757428	2.84518	up	noncoding	long noncoding	XR_596102	LOC103693825	RefSeq model	1575	chr14	-	88346335	88350287	CTTCAGGATACTAACCTAATTAAAAGACAAAAATCGTTAGTACACATGCAAGACATAGGC	103693825	intronic antisense	ENSRNOT00000060515	LOC100911576		+	88342771	88373500	209.034	109.874	7.80967	6.30115	208.203	209.864	32.6505	187.098	7.70069	7.91864	5.23869	7.36361
ASRNV20035152	0.29334	0.757428	2.84518	up	noncoding	long noncoding	XR_596102	LOC103693825	RefSeq model	1575	chr14	-	88346335	88350287	CTTCAGGATACTAACCTAATTAAAAGACAAAAATCGTTAGTACACATGCAAGACATAGGC	103693825	intronic antisense	NM_001271241	LOC100911576	heterogeneous nuclear ribonucleoproteins C1/C2-like	+	88342756	88373859	209.034	109.874	7.80967	6.30115	208.203	209.864	32.6505	187.098	7.70069	7.91864	5.23869	7.36361
uc.301-_P1	0.60625	0.88326	1.10629	up	noncoding	long noncoding	uc.301-	uc.301	UCR	284	chr1	-	272007111	272007395	GTTTCAGGGGGAAAAATGACTGTGCTGGTGTTTAATAGTCTAATGAAAGTAAATAAAGGT		intronic antisense	ENSRNOT00000050076	Pax2		+	271947265	272025770	27.0922	27.6553	4.89942	4.75368	24.732	29.4523	23.1751	32.1354	4.66016	5.13868	4.7286	4.77877
uc.301-_P1	0.60625	0.88326	1.10629	up	noncoding	long noncoding	uc.301-	uc.301	UCR	284	chr1	-	272007111	272007395	GTTTCAGGGGGAAAAATGACTGTGCTGGTGTTTAATAGTCTAATGAAAGTAAATAAAGGT		intronic antisense	NM_001106361	Pax2	paired box 2	+	271947265	272025770	27.0922	27.6553	4.89942	4.75368	24.732	29.4523	23.1751	32.1354	4.66016	5.13868	4.7286	4.77877
ASRNV20004115	0.343317	0.77742	1.31984	up	noncoding	pseudogene	ENSRNOT00000044694	AABR06057713.1	Ensembl	786	chr8	+	131167002	131167792	ATGGTCCTGGTTACAGTAGTAGAGGAGGTTATGGAGGTGGTGGACCAGGATATGGAAACC		intergenic							431.301	338.752	8.84998	8.44961	422.355	440.247	359.147	318.357	8.75442	8.94554	8.76038	8.13884
ASRNV20035502	0.656345	0.897797	1.15601	up	noncoding	long noncoding	XR_596649	LOC689316	RefSeq model	1413	chr17	+	17111439	17154636	TTTTTGATGGGGCCGTTTTGCTTGATTCTGTTGTCTTTGAGACTCTAATTCCTGGGCTGG	689316	intronic antisense	NM_001082409	Fbxw17	F-box and WD-40 domain protein 17	-	17134536	17152331	23.2051	22.8572	4.68071	4.47156	25.6956	20.7146	25.4089	20.3054	4.70998	4.65145	4.87464	4.06848
ASRNV20033854	0.317689	0.770782	1.11877	up	noncoding	long noncoding	XR_593869	LOC102556822	RefSeq model	3169	chr8	-	51160047	51216627	CTAATAACTTAGTTGTATCACCAGATAATTTTCTGGAAGCTGTCTTGTGAGAGGGCATGT	102556822	intergenic							38.6777	38.6201	5.39937	5.23745	39.032	38.3234	31.0028	46.2374	5.3013	5.49745	5.16376	5.31114
ASRNV20032137	0.85047	0.959929	1.03853	up	noncoding	long noncoding	XR_591875	LOC103691977	RefSeq model	2485	chr3	-	172578165	172583852	CCGGCTTAAAAGTGCCCGGCTTATCTACACGAGGTTCACTCTGTATCTTATCAAGAGATA	103691977	intergenic							45.5391	46.6093	5.59424	5.5397	56.4398	34.6384	42.626	50.5926	5.83379	5.3547	5.6272	5.4522
ASRNV20029385	0.0385935	0.511019	1.35826	up	noncoding	long noncoding	XR_357088	Wdfy1	RefSeq model	4351	chr9	-	85228596	85280671	CTACTTGTGGGTTCCATCTTTGTGGGGCTTTTTAGTTTTTGTTTTGAGAATACACATATA	301549	exon sense-overlapping	NM_001008331	Wdfy1	WD repeat and FYVE domain containing 1	-	85231502	85280641	3599.9	2798.13	11.9653	11.5236	3209.4	3990.41	2527.4	3068.86	11.8768	12.0538	11.5361	11.5111
ASRNV20037055	0.041713	0.511019	1.17333	up	noncoding	pseudogene	XR_601205	LOC100360708	RefSeq model	262	chr14	-	113633344	113634647	ATCTTTGCTGGAGTCCACTCTCCATCTCGTGCTGAGACTTCGTGGTGGCGCTAAGAAAAG		exon sense-overlapping	NM_001305443	Rps27a	ribosomal protein S27a	-	113632542	113634763	12800.4	11163.4	13.794	13.5634	12135.1	13465.8	9894.61	12432.1	13.794	13.794	13.5147	13.612
ASRNV20037055	0.041713	0.511019	1.17333	up	noncoding	pseudogene	XR_601205	LOC100360708	RefSeq model	262	chr14	-	113633344	113634647	ATCTTTGCTGGAGTCCACTCTCCATCTCGTGCTGAGACTTCGTGGTGGCGCTAAGAAAAG		exon sense-overlapping	NM_031113	Rps27a	ribosomal protein S27a	-	113632542	113634819	12800.4	11163.4	13.794	13.5634	12135.1	13465.8	9894.61	12432.1	13.794	13.794	13.5147	13.612
ASRNV20036314	0.291211	0.75616	1.21729	up	noncoding	long noncoding	XR_597810	LOC103694524	RefSeq model	896	chr1	-	148662517	148664524	CAGTTTGAGAGACTGATGCTGTGCCCTTAATGTTCCTAAGCTGATTTTCTATGCTTTGAG	103694524	intronic antisense	NM_001009399	Nsdhl	NAD(P) dependent steroid dehydrogenase-like	+	148661898	148692768	31.021	28.5101	5.08461	4.80093	29.1339	32.9081	23.9965	33.0237	4.88582	5.2834	4.78254	4.81933
ASRNV20030003	0.641624	0.896038	1.24718	up	noncoding	long noncoding	XR_589237	LOC102547518	RefSeq model	633	chr9	+	49232099	49238744	TAAGGAAGTCTCCCTGAAAAATTCCAACTTCCTTTGCAAGACCAAAAATAAAAAAAAGAA	102547518	intergenic							596.186	493.706	9.28867	8.97	475.754	716.618	581.679	405.734	8.93941	9.63793	9.4418	8.49819
ASRNV20035996	0.834359	0.954833	1.01581	up	noncoding	long noncoding	XR_597285	LOC103694354	RefSeq model	2499	chr19	-	66086129	66089967	ACACCTTCTCCTTATGCATATTTTGTTTGGGAAAGTATTAGGGGGGTAGGGGGAGGCTAA	103694354	bidirectional	NM_001106192	Cdt1	chromatin licensing and DNA replication factor 1	+	66090080	66095027	57.911	61.9875	5.97272	5.9501	58.2454	57.5766	54.2806	69.6944	5.88217	6.06328	5.97963	5.92056
ASRNV20036479	0.964218	0.99088	1.00305	up	noncoding	long noncoding	XR_598432	LOC102556140	RefSeq model	6304	chr19	+	27667529	27689962	GGATAAGCATGCTTGTTCCCACCACGGACACTGTTGGTTCCAGCCTCCATTGCTCCATCC	102556140	intergenic							162.053	170.47	7.44256	7.43816	173.032	151.074	155.334	185.607	7.43693	7.44819	7.52476	7.35157
ASRNV20031046	0.498782	0.836358	1.07763	up	noncoding	long noncoding	XR_590596	LOC103691286	RefSeq model	2507	chr1	-	233542354	233545975	GTCACTGAGTAAAAATAAAAGTGGGGAGAAAATAATTCTCTGGGTAAACAGCTTTTCTGA	103691286	natural antisense	NM_001014245	Cpsf7	cleavage and polyadenylation specific factor 7	+	233519359	233542395	50.3748	52.3038	5.77951	5.67165	52.3775	48.3721	40.6144	63.9932	5.72846	5.83055	5.55027	5.79302
ASRNV20026827	0.489101	0.833309	1.28255	up	noncoding	long noncoding	XR_145762	LOC100909904	RefSeq model	2718	chr1	+	101553031	101555857	TTGGGGTGAGGGGAGCTGTGGAAAAATCTGTAGAAATAAACGTTTTTACTCCTAACACAG	100909904	intergenic							331.993	265.72	8.45325	8.09423	283.225	380.762	281.818	249.622	8.15861	8.74788	8.4035	7.78496
ASRNV20004470	0.758274	0.931916	1.11438	up	noncoding	pseudogene	ENSRNOT00000047499	AABR06086703.1	Ensembl	1008	chr16	+	16834720	16835728	GTGTGAACCACAAGAAATATGACAACTCCCTCAAGATTGTCAGCAATACATCCTGCACCA		intergenic							8600.75	8141.08	13.2014	13.0452	10264.4	6937.12	6031.11	10251	13.5671	12.8357	12.7942	13.2961
ASRNV20032486	0.24019	0.731929	1.08747	up	noncoding	long noncoding	XR_592302	LOC103692233	RefSeq model	3643	chr4	-	211600762	211605443	ACCCACTCCCTGTGCTCCAGACATAGTAATAATACATCTCAGTGAATGTTCTTACTTAGT	103692233	intergenic							258.009	251.203	8.11273	7.99176	286.253	229.765	206.571	295.836	8.17264	8.05282	7.94971	8.03381
ASRNV20007079	0.0641069	0.549837	1.51555	up	noncoding	pseudogene	ENSRNOT00000072057	AABR06062537.1	Ensembl	1674	chr10	-	823987	825668	TCTTTGGAGACTTGACCTTCCTGTTGAGAGACAGTCACGGAAGATGCTGATAAAGTGGAA		intronic antisense	ENSRNOT00000072296	A630010A05Rik		+	808558	840635	283.979	202.318	8.24965	7.64981	286.424	281.533	154.06	250.576	8.17334	8.32596	7.50957	7.79005
ASRNV20030978	0.362482	0.78601	1.19543	up	noncoding	long noncoding	XR_590520	LOC103691251	RefSeq model	1834	chr1	-	213228797	213233891	ATTATAATGTGATAAGCAAGCAAACCTGGCTGCTGTTGACTGGGTTATCGGGCACACACT	103691251	intergenic							27.8451	26.5947	4.93741	4.67988	26.4047	29.2854	20.8825	32.3068	4.74423	5.13059	4.57447	4.78529
ASRNV20008599	0.736883	0.927291	1.02349	up	noncoding	pseudogene	ENSRNOT00000075518	AABR06007741.1	Ensembl	942	chr1	-	180116733	180117679	TAACAGATGACCCAGTTAGAGTCATCCTCTTCATCATCATCCTGTGCATCTACCTGGTGA		exon sense-overlapping	NM_001000226	Olr279	olfactory receptor 279	-	180116733	180117679	14.0781	16.6199	3.99554	3.96204	15.3838	12.7724	13.1735	20.0664	4.00806	3.98301	3.87611	4.04798
ASRNV20029046	0.749926	0.929857	1.12242	up	noncoding	long noncoding	XR_352142	LOC103690134	RefSeq model	5009	chr2	+	277651102	277656857	TTCCGATTATTCCAGCCGAGTGTCAATATTAAAGCTCCAGGGAACCTTCCTGATGTCTTG	103690134	intronic antisense	ENSRNOT00000040566	Lphn2		-	277462664	277666602	28.0483	30.8334	4.95236	4.78575	28.3766	27.7199	17.9011	43.7657	4.84666	5.05806	4.34204	5.22947
ASRNV20029046	0.749926	0.929857	1.12242	up	noncoding	long noncoding	XR_352142	LOC103690134	RefSeq model	5009	chr2	+	277651102	277656857	TTCCGATTATTCCAGCCGAGTGTCAATATTAAAGCTCCAGGGAACCTTCCTGATGTCTTG	103690134	intronic antisense	ENSRNOT00000042256	Lphn2		-	277462664	277666602	28.0483	30.8334	4.95236	4.78575	28.3766	27.7199	17.9011	43.7657	4.84666	5.05806	4.34204	5.22947
ASRNV20029046	0.749926	0.929857	1.12242	up	noncoding	long noncoding	XR_352142	LOC103690134	RefSeq model	5009	chr2	+	277651102	277656857	TTCCGATTATTCCAGCCGAGTGTCAATATTAAAGCTCCAGGGAACCTTCCTGATGTCTTG	103690134	intronic antisense	ENSRNOT00000045020	Lphn2		-	277462664	277666602	28.0483	30.8334	4.95236	4.78575	28.3766	27.7199	17.9011	43.7657	4.84666	5.05806	4.34204	5.22947
ASRNV20029046	0.749926	0.929857	1.12242	up	noncoding	long noncoding	XR_352142	LOC103690134	RefSeq model	5009	chr2	+	277651102	277656857	TTCCGATTATTCCAGCCGAGTGTCAATATTAAAGCTCCAGGGAACCTTCCTGATGTCTTG	103690134	intronic antisense	ENSRNOT00000045905	Lphn2		-	277462664	277666602	28.0483	30.8334	4.95236	4.78575	28.3766	27.7199	17.9011	43.7657	4.84666	5.05806	4.34204	5.22947
ASRNV20029046	0.749926	0.929857	1.12242	up	noncoding	long noncoding	XR_352142	LOC103690134	RefSeq model	5009	chr2	+	277651102	277656857	TTCCGATTATTCCAGCCGAGTGTCAATATTAAAGCTCCAGGGAACCTTCCTGATGTCTTG	103690134	intronic antisense	NM_001190475	Adgrl2	adhesion G protein-coupled receptor L2	-	277462663	277666602	28.0483	30.8334	4.95236	4.78575	28.3766	27.7199	17.9011	43.7657	4.84666	5.05806	4.34204	5.22947
ASRNV20029046	0.749926	0.929857	1.12242	up	noncoding	long noncoding	XR_352142	LOC103690134	RefSeq model	5009	chr2	+	277651102	277656857	TTCCGATTATTCCAGCCGAGTGTCAATATTAAAGCTCCAGGGAACCTTCCTGATGTCTTG	103690134	intronic antisense	NM_001271361	St6galnac5	ST6 (alpha-N-acetyl-neuraminyl-2,3-beta-galactosyl-1,3)-N-acetylgalactosaminide alpha-2,6-sialyltransferase 5	-	276689489	277818389	28.0483	30.8334	4.95236	4.78575	28.3766	27.7199	17.9011	43.7657	4.84666	5.05806	4.34204	5.22947
ASRNV20029046	0.749926	0.929857	1.12242	up	noncoding	long noncoding	XR_352142	LOC103690134	RefSeq model	5009	chr2	+	277651102	277656857	TTCCGATTATTCCAGCCGAGTGTCAATATTAAAGCTCCAGGGAACCTTCCTGATGTCTTG	103690134	intronic antisense	NM_001302208	Adgrl2	adhesion G protein-coupled receptor L2	-	277462663	277666602	28.0483	30.8334	4.95236	4.78575	28.3766	27.7199	17.9011	43.7657	4.84666	5.05806	4.34204	5.22947
ASRNV20029046	0.749926	0.929857	1.12242	up	noncoding	long noncoding	XR_352142	LOC103690134	RefSeq model	5009	chr2	+	277651102	277656857	TTCCGATTATTCCAGCCGAGTGTCAATATTAAAGCTCCAGGGAACCTTCCTGATGTCTTG	103690134	intronic antisense	NM_001302209	Adgrl2	adhesion G protein-coupled receptor L2	-	277462663	277666602	28.0483	30.8334	4.95236	4.78575	28.3766	27.7199	17.9011	43.7657	4.84666	5.05806	4.34204	5.22947
ASRNV20029046	0.749926	0.929857	1.12242	up	noncoding	long noncoding	XR_352142	LOC103690134	RefSeq model	5009	chr2	+	277651102	277656857	TTCCGATTATTCCAGCCGAGTGTCAATATTAAAGCTCCAGGGAACCTTCCTGATGTCTTG	103690134	intronic antisense	NM_001302210	Adgrl2	adhesion G protein-coupled receptor L2	-	277462663	277666602	28.0483	30.8334	4.95236	4.78575	28.3766	27.7199	17.9011	43.7657	4.84666	5.05806	4.34204	5.22947
ASRNV20029046	0.749926	0.929857	1.12242	up	noncoding	long noncoding	XR_352142	LOC103690134	RefSeq model	5009	chr2	+	277651102	277656857	TTCCGATTATTCCAGCCGAGTGTCAATATTAAAGCTCCAGGGAACCTTCCTGATGTCTTG	103690134	intronic antisense	NM_001302211	Adgrl2	adhesion G protein-coupled receptor L2	-	277462663	277666602	28.0483	30.8334	4.95236	4.78575	28.3766	27.7199	17.9011	43.7657	4.84666	5.05806	4.34204	5.22947
ASRNV20029046	0.749926	0.929857	1.12242	up	noncoding	long noncoding	XR_352142	LOC103690134	RefSeq model	5009	chr2	+	277651102	277656857	TTCCGATTATTCCAGCCGAGTGTCAATATTAAAGCTCCAGGGAACCTTCCTGATGTCTTG	103690134	intronic antisense	NM_001302212	Adgrl2	adhesion G protein-coupled receptor L2	-	277462663	277666602	28.0483	30.8334	4.95236	4.78575	28.3766	27.7199	17.9011	43.7657	4.84666	5.05806	4.34204	5.22947
ASRNV20004718	0.735459	0.926664	1.02827	up	noncoding	pseudogene	ENSRNOT00000049520	AABR06035321.1	Ensembl	342	chr5	-	25804425	25804767	CAGTTCCTGATAGAGATTGGACTGGCTAAGGACGATCAGCTGAAGGTTCATGGGTTTTAA		intergenic							16629.4	16310.9	14.1973	14.1571	15423.3	17835.4	13821.2	18800.7	14.1724	14.2221	14.0564	14.2577
ASRNV20035960	0.0260201	0.489028	1.22633	up	noncoding	long noncoding	XR_597230	LOC102549515	RefSeq model	5141	chr19	-	42481849	42491858	TTAAAAATCGGTTGGGCATCTCAGGCTAGCACGGCAGCCTCGCCTTCCCAACACCACAGA	102549515	intronic antisense	NM_001191817	Hhip	Hedgehog-interacting protein	+	42430119	42518700	37.0017	33.6201	5.33583	5.04147	38.5721	35.4313	28.8046	38.4357	5.28809	5.38356	5.04967	5.03327
ASRNV20006922	0.77022	0.937028	1.03982	up	noncoding	pseudogene	ENSRNOT00000071757	AABR06017462.1	Ensembl	516	chr2	+	178590020	178590542	ATTCAAAAACCAATGGATTCTTATGGAGCAGATCCACAAACTGAATGCAGAGGAGGCCCG		intergenic							1272.52	1262.25	10.4383	10.3819	1168.43	1376.62	1197.91	1326.59	10.3168	10.5597	10.4991	10.2648
ASRNV20001528	0.0374898	0.511019	1.25052	up	noncoding	pseudogene	ENSRNOT00000019722	AABR06007342.1	Ensembl	801	chr1	+	162478380	162479187	CGTCCTGGGTCCTAAGTCTGTGACTTGCATTGCCAAATTGGAAAAGACAAAGGCAAAAAA		intron sense-overlapping	NM_022282	Dlg2	discs large homolog 2	+	161406478	163514243	35347.7	27946.5	15.3087	14.9862	31316.7	39378.7	26755.3	29137.6	15.2607	15.3567	15.0289	14.9434
ASRNV20007255	0.12233	0.608327	1.59189	up	noncoding	pseudogene	ENSRNOT00000072451	AABR06045400.1	Ensembl	1791	chr6	-	119513885	119515722	AGTGAAGGAAATGGGCAAAGGCATTACCTACAACGATCCGATCAAAACTAGTTGGACACC		intronic antisense	NM_001134559	Gpatch2l	G patch domain containing 2-like	+	119400116	119527025	71.4327	47.7498	6.21839	5.54765	88.612	54.2535	37.8541	57.6455	6.4574	5.97938	5.44789	5.6474
ASRNV20033600	0.390896	0.798707	1.02115	up	noncoding	long noncoding	XR_593575	LOC102547868	RefSeq model	1181	chr7	+	103923679	103946502	ATGATGAACACTATCGAAGTATGGTTCTCCTGTTCCCAGACCAATACCTCGGACCACATT	102547868	intergenic							31.776	34.7451	5.12249	5.0923	35.0566	28.4953	29.7071	39.783	5.15023	5.09476	5.09423	5.09036
ASRNV20029833	0.405588	0.803964	1.02781	up	noncoding	long noncoding	XR_589037	LOC102549114	RefSeq model	1094	chr8	-	81379772	81384441	GGCCAGCAAGAAGATGCCTGCGGAAGGGCGGTCTGCTCCCTCCAACACAACCTAACATGG	102549114	bidirectional	ENSRNOT00000010738	Onecut1		+	81384923	81412253	87.1358	90.0239	6.53718	6.4976	95.8205	78.451	75.6819	104.366	6.57059	6.50376	6.47981	6.51539
ASRNV20029833	0.405588	0.803964	1.02781	up	noncoding	long noncoding	XR_589037	LOC102549114	RefSeq model	1094	chr8	-	81379772	81384441	GGCCAGCAAGAAGATGCCTGCGGAAGGGCGGTCTGCTCCCTCCAACACAACCTAACATGG	102549114	bidirectional	NM_022671	Onecut1	one cut homeobox 1	+	81384923	81412265	87.1358	90.0239	6.53718	6.4976	95.8205	78.451	75.6819	104.366	6.57059	6.50376	6.47981	6.51539
ASRNV20032758	0.297246	0.760639	1.07191	up	noncoding	long noncoding	XR_592627	LOC100911221	RefSeq model	7787	chr5	+	117963958	117977709	TCATGAGGTATGTTAGTTGTGATCCTATCACCTGGCCCTTGAAAGAAGTCCTCTGGAAGA	100911221	intergenic							54.5192	55.6164	5.88505	5.78487	55.8922	53.1463	46.6437	64.589	5.81749	5.95261	5.76082	5.80892
ASRNV20009197	0.9506	0.989668	1.00877	up	noncoding	long noncoding	ENSRNOT00000076843	Dmrtc1b	Ensembl	838	chrX	-	74474148	74502076	TGCCCGTGGACGCGCATCTCCTCCCCGAGTTCCTGCTTCCTGGGCCAGCCAAAGCCGCAG	680068	intergenic							702.223	736.576	9.56596	9.55336	787.528	616.918	581.209	891.942	9.70603	9.4259	9.4401	9.66662
ASRNV20030527	0.166562	0.663206	2.47865	up	noncoding	long noncoding	XR_589986	LOC103690992	RefSeq model	9673	chr1	-	56919332	56929034	ATGGTGCTTACCCTATTGGTGCACCTGATCTCTTCCTAGGACAACTTTATGATGGTGCAA	103690992	intergenic							26.6678	12.4321	4.82107	3.51152	19.2777	34.0579	12.9793	11.8849	4.31179	5.33036	3.85446	3.16858
ASRNV20036356	0.289455	0.754558	1.20541	up	noncoding	long noncoding	XR_597992	LOC103694899	RefSeq model	990	chr5	+	155440667	155442122	TTATCACACTAGTCAGTGACCCCTTACCTCTTGCTAGTGCTAATACAGCACTGTGGTCAT	103694899	exon sense-overlapping	ENSRNOT00000075448	Kdf1		+	155439211	155441431	24.0941	23.4166	4.73404	4.46451	26.0289	22.1593	17.2181	29.615	4.72602	4.74205	4.27595	4.65308
ASRNV20036356	0.289455	0.754558	1.20541	up	noncoding	long noncoding	XR_597992	LOC103694899	RefSeq model	990	chr5	+	155440667	155442122	TTATCACACTAGTCAGTGACCCCTTACCTCTTGCTAGTGCTAATACAGCACTGTGGTCAT	103694899	exon sense-overlapping	NM_001004268	Kdf1	keratinocyte differentiation factor 1	+	155431088	155441857	24.0941	23.4166	4.73404	4.46451	26.0289	22.1593	17.2181	29.615	4.72602	4.74205	4.27595	4.65308
uc.309+_P1	0.853228	0.96152	1.04565	up	noncoding	long noncoding	uc.309+	uc.309	UCR	268	chr1	+	272665234	272665502	AAATGAGAAAGTTAAATCTTACTTGAGAGCTGGGAGAGATGAAAGAGAGGTGTTTGTCAG		intron sense-overlapping	ENSRNOT00000022426	Btrc		+	272580307	272705419	13.7333	15.8173	3.9667	3.9023	13.7182	13.7483	16.1692	15.4655	3.84437	4.08902	4.18375	3.62085
uc.309+_P1	0.853228	0.96152	1.04565	up	noncoding	long noncoding	uc.309+	uc.309	UCR	268	chr1	+	272665234	272665502	AAATGAGAAAGTTAAATCTTACTTGAGAGCTGGGAGAGATGAAAGAGAGGTGTTTGTCAG		intron sense-overlapping	NM_001007148	Btrc	beta-transducin repeat containing E3 ubiquitin protein ligase	+	272540499	272705421	13.7333	15.8173	3.9667	3.9023	13.7182	13.7483	16.1692	15.4655	3.84437	4.08902	4.18375	3.62085
ASRNV20036029	0.152438	0.64319	1.0907	up	noncoding	long noncoding	XR_597328	RT1-T24-3	RefSeq model	2407	chr20	+	5324178	5355420	TGAAGGGACGGTGCTGTGCTCCTGAAGAATGTTGTTTGTTGAAACAACAGGCGTAAAACA	414788	exon sense-overlapping	NM_001166403	RT1-T24-3	RT1 class I, locus T24, gene 3	+	5324556	5331860	48.5487	48.6711	5.72499	5.59974	50.9028	46.1946	42.9215	54.4207	5.6856	5.76438	5.63877	5.5607
ASRNV20036029	0.152438	0.64319	1.0907	up	noncoding	long noncoding	XR_597328	RT1-T24-3	RefSeq model	2407	chr20	+	5324178	5355420	TGAAGGGACGGTGCTGTGCTCCTGAAGAATGTTGTTTGTTGAAACAACAGGCGTAAAACA	414788	intron sense-overlapping	ENSRNOT00000061299	AABR06099817.1		+	5344904	5347354	48.5487	48.6711	5.72499	5.59974	50.9028	46.1946	42.9215	54.4207	5.6856	5.76438	5.63877	5.5607
ASRNV20026823	0.0171169	0.484478	1.54679	up	noncoding	pseudogene	XR_086382	LOC689728	RefSeq model	983	chr14	+	51598359	51599338	AGGAAAAGTGACGGTATCTACATCATCAACCTGAAGAGGACTTGGGAGAAGCTGTTGCTA	689728	intergenic							5697.57	3904.86	12.6388	12.0095	5449.86	5945.28	3314.3	4495.42	12.6641	12.6135	11.93	12.089
ASRNV20000254	0.00991587	0.455048	1.22168	up	noncoding	pseudogene	ENSRNOT00000003368	AABR06103102.1	Ensembl	573	chrX	-	20664795	20665374	TTTTGGGTACATGGAGGGTTCAGCAAAGACCAAAGATGGAGTGAGAGAGGTTTTTGAGAT		intergenic							2658.25	2303.17	11.5246	11.2357	2614.32	2702.18	2036.89	2569.45	11.5524	11.4967	11.2277	11.2437
ASRNV20032121	0.784599	0.941769	1.02162	up	noncoding	long noncoding	XR_591852	Spint4	RefSeq model	1156	chr3	+	167338187	167342771	TTAAAAGTGAGAGCATCTCCCTGTGAGTCCTTCTTCTCTGTCTGTGTCTTTATCCTGCTG	100361889	exon sense-overlapping	ENSRNOT00000019849	Spint4	serine peptidase inhibitor, Kunitz type 4	+	167338187	167341131	214.231	223.943	7.84327	7.81241	225.728	202.733	176.056	271.83	7.81948	7.86705	7.71639	7.90843
ASRNV20035785	0.113581	0.601012	1.23226	up	noncoding	pseudogene	XR_597000	LOC100362479	RefSeq model	677	chr18	+	49000476	49001153	TCATTGATCCATTTCCATAAAGCTATCAGAAGAAATCCCGCCACCCAATGGATCACCAAA	100362479	intergenic							15504.5	12864	14.0916	13.7903	14981.6	16027.4	10943.8	14784.3	14.1245	14.0587	13.684	13.8966
ASRNV20001938	0.0484523	0.517768	1.21777	up	noncoding	pseudogene	ENSRNOT00000024755	AABR06098199.1	Ensembl	1230	chr19	-	40711193	40712425	ATTCCTGGAAAGCACAGACTCCTTTAACAATGAACTTAAAAGGCTGTGTGGTCCGCAGGT		intron sense-overlapping	ENSRNOT00000024981	Inpp4b		-	40508508	40860035	499.014	424.976	9.06737	8.78312	532.805	465.224	380.567	469.385	9.10316	9.03158	8.83732	8.72892
ASRNV20001938	0.0484523	0.517768	1.21777	up	noncoding	pseudogene	ENSRNOT00000024755	AABR06098199.1	Ensembl	1230	chr19	-	40711193	40712425	ATTCCTGGAAAGCACAGACTCCTTTAACAATGAACTTAAAAGGCTGTGTGGTCCGCAGGT		intron sense-overlapping	ENSRNOT00000025013	Inpp4b		-	40508684	40860035	499.014	424.976	9.06737	8.78312	532.805	465.224	380.567	469.385	9.10316	9.03158	8.83732	8.72892
ASRNV20001938	0.0484523	0.517768	1.21777	up	noncoding	pseudogene	ENSRNOT00000024755	AABR06098199.1	Ensembl	1230	chr19	-	40711193	40712425	ATTCCTGGAAAGCACAGACTCCTTTAACAATGAACTTAAAAGGCTGTGTGGTCCGCAGGT		intron sense-overlapping	NM_053917	Inpp4b	inositol polyphosphate-4-phosphatase, type II	-	40508683	41247845	499.014	424.976	9.06737	8.78312	532.805	465.224	380.567	469.385	9.10316	9.03158	8.83732	8.72892
ASRNV20003608	0.00427394	0.413808	1.24435	up	noncoding	pseudogene	ENSRNOT00000040767	LOC100909892	Ensembl	381	chr1	-	88809378	88809766	GAAGCCCAAGCCATAGAGGCAAGAGCATGGACTAGGCTATATGCCATGAACAATATTTAA	100909892	exon sense-overlapping	NM_053928	Ube2n	ubiquitin-conjugating enzyme E2N	-	88808690	88809804	198	168.684	7.72882	7.41343	210.621	185.38	141.485	195.883	7.716	7.74165	7.3972	7.42966
ASRNV20000854	0.863685	0.965593	1.0251	up	noncoding	pseudogene	ENSRNOT00000010876	AABR06044137.1	Ensembl	402	chr6	+	86193464	86193876	AGCCGCGGAGATGGAGCGCTCCGCCGCGGCGCCACTCCTCTCTCCCTGAGGCCCCCTTAA		natural antisense	NM_020083	Ralgapa1	Ral GTPase activating protein catalytic alpha subunit 1	-	85920788	86193579	167.275	174.477	7.47069	7.43492	190.641	143.909	130.695	218.26	7.57192	7.36945	7.2815	7.58834
ASRNV20001410	0.0268425	0.491127	1.19293	up	noncoding	pseudogene	ENSRNOT00000017930	AABR06087647.1	Ensembl	417	chr16	-	36253171	36253595	GCGAGGAAAGCTGGCAACTTCTATGTGCCCACCAAAATTGGCCTTTGTCATCAGAATCCG		intergenic							8876.72	7842.3	13.2712	13.0167	8630.43	9123.02	6974.36	8710.24	13.3082	13.2342	12.9957	13.0376
ASRNV20004672	0.705881	0.915061	1.10313	up	noncoding	pseudogene	ENSRNOT00000049131	AABR06011657.1	Ensembl	999	chr2	+	13095956	13096957	TATAAAGCTCATTTCCTGGTATGACAATGAAGACGGCTACAGCAACAGGGTGGTGGATCT		intergenic							12690.4	11906.6	13.7885	13.6469	14225	11155.9	9501.25	14312	14.0526	13.5245	13.4568	13.837
ASRNV20032825	0.775011	0.938342	1.03903	up	noncoding	long noncoding	XR_592699	LOC103692454	RefSeq model	4753	chr5	+	138443244	138448277	GGAGGATAGAGGTAGTGCAGAGGTGCGGGGTAGTTACATGGATAGAGGTAGTGCAGAGGT	103692454	intron sense-overlapping	NM_001107959	Atpaf1	ATP synthase mitochondrial F1 complex assembly factor 1	+	138426065	138451527	91.2546	92.2218	6.6071	6.55186	96.219	86.2903	89.3245	95.1191	6.57956	6.63465	6.71877	6.38495
ASRNV20000570	0.00702386	0.432485	2.10453	up	noncoding	pseudogene	ENSRNOT00000007248	AABR06044283.1	Ensembl	735	chr6	-	90576312	90577051	ATATACAAGAGAATATTCAGGTCTTTGACTTCCAGTTGAGCGACGAGGAGACGACCACTA		intergenic							94.361	48.5136	6.6518	5.5783	105.466	83.256	39.6901	57.337	6.71751	6.58608	5.51616	5.64044
ASRNV20031542	0.602423	0.88197	1.18035	up	noncoding	long noncoding	XR_591179	LOC102550337	RefSeq model	3538	chr13	-	31038926	31044507	ATCCCTGTTTCTGTCTTACGTTCTGTTTGTGGAGCTGACATTGGACTATGGTGTCTGTCT	102550337	intergenic							14.4649	15.8363	4.04043	3.80121	14.8804	14.0494	9.7624	21.9103	3.96112	4.11973	3.41896	4.18346
ASRNV20032402	0.57358	0.869215	1.01317	up	noncoding	long noncoding	XR_592197	LOC103692185	RefSeq model	1784	chr4	-	184252257	184254118	ATATACCATATAGTCTCACATCTACAGTTTTGGTCAACCTGCTCCTGGCCCTAATGTCCT	103692185	intronic antisense	NM_001106609	Txnrd3	thioredoxin reductase 3	+	184234158	184271987	157.093	163.511	7.39332	7.37445	166.248	147.939	141.324	185.699	7.37504	7.4116	7.39606	7.35283
ASRNV20009013	0.453373	0.812129	1.11353	up	noncoding	long noncoding	ENSRNOT00000076442	Nhsl2	Ensembl	532	chrX	+	72814261	72817534	GTTCTCAAAAGACTACGAACCCACTGACAACCCCAGTACCTAAGCCCTGCTTCTTACTTA	317253	intergenic							141.156	133.086	7.22101	7.06587	166.612	115.7	108.154	158.018	7.37893	7.06309	7.00841	7.12333
ASRNV20035474	0.101489	0.592905	1.6294	up	noncoding	long noncoding	XR_596618	Hrh2	RefSeq model	3493	chr17	-	13025800	13044176	AGAGATGAAAGGGCCGCCAACTTGTCAACTTTCACCTTTAGGAAAAAAGACTTCACCCAG	25461	exon sense-overlapping	NM_012965	Hrh2	histamine receptor H 2	-	13041792	13042869	20.9895	14.8719	4.502	3.79766	26.3513	15.6277	12.1233	17.6204	4.74094	4.26305	3.75177	3.84355
[truncated: 2,862 more rows]

## Sheet: down_Coll_1d_vs_Normal
# Fold Change cut-off: 1.0 # P-value cut-off: 1.0 # Condition pairs: Coll_1d_vs_Normal # Column A: ProbeName it represents probe name. # Column B: P-value, P-value calculated from unpaired t-test. # Column C: FDR, FDR is calculated from Benjamini Hochberg FDR. # Column D: Fold Change, the absolute ratio (no log scale) of normalized intensities between two conditions. # Column E: Regulation, it de…
[truncated: 5,988 more rows]

[truncated: 20 more sheets: up_Coll_3d_vs_Normal, down_Coll_3d_vs_Normal, up_Coll_7d_vs_Normal, down_Coll_7d_vs_Normal, up_Auto_1d_vs_Normal, down_Auto_1d_vs_Normal, up_Auto_3d_vs_Normal, down_Auto_3d_vs_Normal, up_Coll_1d_vs_Auto_1d, down_Coll_1d_vs_Auto_1d, up_Coll_3d_vs_Auto_3d, down_Coll_3d_vs_Auto_3d, up_Coll_3d_vs_Coll_1d, down_Coll_3d_vs_Coll_1d, up_Coll_7d_vs_Coll_1d, down_Coll_7d_vs_Coll_1d, up_Coll_7d_vs_Coll_3d, down_Coll_7d_vs_Coll_3d, up_Auto_3d_vs_Auto_1d, down_Auto_3d_vs_Auto_1d]
